# Supplementary material for: Methyl trans-rac-2-hexyl-1-oxo-3-(2-pyrid­yl)-1,2,3,4-tetra­hydroisoquinoline-4-carboxyl­ate
Source: Acta Crystallogr Sect E Struct Rep Online. 2008 Sep 13;64(Pt 10):o1932. doi: 10.1107/S1600536808029048 (PMC2959350; doi:10.1107/S1600536808029048)
Supplement: Supplementary file 1 [file e-64-o1932-sup1.cif]

##############################################################################
###                                                                        ###
###        Electronic paper (Acta Crystallographica Section E)             ###
###                                                                        ###
##############################################################################
#                                                                            #
# This CIF contains the data in a paper accepted for publication in Acta     #
# Crystallographica Section E. It conforms to the requirements of Notes      #
# for Authors for Section E, and has been peer reviewed under the auspices   #
# of the IUCr Commission on Journals.                                        #
#                                                                            #
# Full details of the Crystallographic Information File format               #
# are given in the paper "The Crystallographic Information File (CIF):       #
# a New Standard Archive File for Crystallography" by S. R. Hall, F. H.      #
# Allen and I. D. Brown [Acta Cryst. (1991), A47, 655-685].                  #
#                                                                            #
# The current version of the core CIF dictionary is obtainable from          #
# ftp://ftp.iucr.org/pub/cif_core.dic. The current version number is 2.4.    #
#                                                                            #
# Software is freely available for graphical display of the structure(s) in  #
# this CIF.  For information consult the CIF home page http://www.iucr.org/  #
# cif/home.html                                                              #
#                                                                            #
# This file may be used for bona fide research purposes within the           #
# scientific community so long as proper attribution is given to the journal # 
# article from which it was obtained.                                        #
#                                                                            #
##############################################################################
                                             
data_global
_audit_creation_method     'PLATON <TABLE ACC> option'
_journal_date_recd_electronic     2008-09-09
_journal_date_accepted     2008-09-10
_journal_name_full     'Acta Crystallographica, Section E'
_journal_year     2008
_journal_volume     64
_journal_issue     10
_journal_page_first     o1932
_journal_page_last     o1932
_journal_paper_category     QO
_journal_coeditor_code     WN2280
_publ_contact_author_name
; Dr. Mehmet Akkurt
;
_publ_contact_author_address
; Department of Physics
  Faculty of Arts and Sciences
  Erciyes University
  38039 Kayseri
  Turkey
;
_publ_contact_author_email     'akkurt@erciyes.edu.tr'
_publ_contact_author_fax     '+90-352-4374933'
_publ_contact_author_phone     '+90-352-4374901 ext. 33106'
_publ_section_title
;\
<i>trans</i>-<i>rac</i>-Methyl 2-hexyl-1-oxo-3-(2-pyridyl)-1,2,3,4-tetrahydro\
isoquinoline-4-carboxylate
;
loop_
    _publ_author_name
    _publ_author_address
    'Sema \"Ozt\"urk Y\?ild\?ir\?im'
; Department of Physics,
  Faculty of Arts and Sciences,
  Erciyes University,
  38039 Kayseri,
  Turkey
;
    'Mehmet Akkurt'
; Department of Physics,
  Faculty of Arts and Sciences,
  Erciyes University,
  38039 Kayseri,
  Turkey
;
    'Kandinska, Meglena I.'
;
Faculty of Chemistry,
University of Sofia,
1 James Bourchier blvd.
1164 Sofia,
Bulgaria
;
    'Bogdanov, Milen G.'
;
Faculty of Chemistry,
University of Sofia,
1 James Bourchier blvd.
1164 Sofia,
Bulgaria
;
    'Orhan B\"uy\"ukg\"ung\"or'
;
   Department of Physics,
   Faculty of Arts and Sciences,
   Ondokuz May\?is University,
   55139 Samsun,
   Turkey
;
data_I
_chemical_name_systematic
;
<i>trans</i>-<i>rac</i>-Methyl
2-hexyl-1-oxo-3-(2-pyridyl)-1,2,3,4-tetrahydro-
isoquinoline-4-carboxylate
;
_chemical_name_common     ?
_chemical_formula_moiety     'C22 H26 N2 O3'
_chemical_formula_sum     'C22 H26 N2 O3'
_chemical_formula_structural     ?
_chemical_formula_iupac     'C22 H26 N2 O3'
_chemical_formula_weight     366.45
_chemical_melting_point     ?
_symmetry_cell_setting     orthorhombic
_symmetry_space_group_name_H-M     'P b c a'
_symmetry_space_group_name_Hall     '-P 2ac 2ab'
loop_
    _symmetry_equiv_pos_site_id
    _symmetry_equiv_pos_as_xyz
    1 x,y,z
    2 1/2-x,-y,1/2+z
    3 1/2+x,1/2-y,-z
    4 -x,1/2+y,1/2-z
    5 -x,-y,-z
    6 1/2+x,y,1/2-z
    7 1/2-x,1/2+y,z
    8 x,1/2-y,1/2+z
_cell_length_a     8.8404(2)
_cell_length_b     15.6719(5)
_cell_length_c     29.1488(10)
_cell_angle_alpha     90
_cell_angle_beta     90
_cell_angle_gamma     90
_cell_volume     4038.5(2)
_cell_formula_units_Z     8
_cell_measurement_reflns_used     35910
_cell_measurement_theta_min     1.30
_cell_measurement_theta_max     26.11
_cell_measurement_temperature     293(2)
_cell_special_details
;
;
_exptl_crystal_description     'block'
_exptl_crystal_colour     'colourless'
_exptl_crystal_size_max     0.690
_exptl_crystal_size_mid     0.630
_exptl_crystal_size_min     0.570
_exptl_crystal_size_rad     ?
_exptl_crystal_density_diffrn     1.205
_exptl_crystal_density_meas     ?
_exptl_crystal_density_method     'Not Measured'
_exptl_crystal_F_000     1568
loop_
    _exptl_crystal_face_index_h
    _exptl_crystal_face_index_k
    _exptl_crystal_face_index_l
    _exptl_crystal_face_perp_dist
    9 22 30 0.3014
    7 3 15 0.3270
    -8 -21 -9 0.4430
    -15 2 -20 0.4860
    -13 -29 -2 0.5457
    4 -10 -27 0.2390
    16 -29 -14 0.2880
    3 22 16 0.4111
    -1 24 1 0.4779
    19 29 10 0.4875
    7 -2 23 0.2297
    -1 4 -13 0.4620
    7 -10 26 0.3572
    0 5 -29 0.4883
    9 -5 -30 0.4355
    -3 4 -6 0.3689
    5 -4 30 0.4127
    -8 7 -19 0.3196
    0 -1 -30 0.3568
    -8 1 -28 0.1690
    -9 -12 -19 0.2626
    2 -5 -19 0.2704
    -1 -2 -24 0.2850
    8 -9 15 0.2884
    3 -24 -16 0.3811
    -6 25 -23 0.4736
    4 -27 -24 0.3538
    5 -7 0 0.3074
    6 -18 19 0.4462
    -3 2 30 0.6613
    -1 5 17 0.5414
    0 8 21 0.4230
    6 9 26 0.2458
    1 30 5 0.4718
_exptl_absorpt_coefficient_mu     0.080
_exptl_absorpt_correction_type     'integration'
_exptl_absorpt_process_details     '(X-RED32; Stoe & Cie, 2002)'
_exptl_absorpt_correction_T_min     0.947
_exptl_absorpt_correction_T_max     0.956
_exptl_special_details
;
Single crystals were obtained by slow evaporation of a solution of
the title compound in ethyl acetate at room temperature.
IR (CHCl~3~) 1600 cm^-1^ (ArH), 1660 cm^-1^
(C=O), 1740 cm^-1^ (C=O). ^1^HNMR (250 MHz, CDCl~3~) \d (p.p.m.) = 0.83--0.86
(m, 3H, <i>-C</i>H<i>~3~</i>), 1.18--1.35 (m, 6H, <i>-C</i>H<i>~2~-</i>),
1.58--1.67 (m,2<i>H</i>, <i>-C</i>H<i>~2~-</i>), 2.81--2.88 (m,1<i>H</i>,
<i>N---C</i>H<i>~2~^a^</i>), 3.70 (s, 3H, <i>-OC</i>H<i>~3~</i>), 4.20--4.28
(m, 1H, <i>N---C</i>H<i>~2~^b^</i>), 4.42 (s, 1H, <i>-OOC-C</i>H), 5.32 (s,
1H, <i>Pyr-C</i>H, 6.90--6.98 (m, 1H, <i>Ph-</i>H), 7.08--7.19 (m, 2H,
<i>Ph-</i>H, <i>Pyr-</i>H), 7.25--7.30 (m, 2H, <i>Pyr-</i>H), 7.36--7.47 (m,
1H, <i>Ph-</i>H), 7.87 (dd, 1H, <i>J</i> = 2.0 and 10.0 Hz, <i>Ph-</i>H),8.08
(dm, 1H,<i>J</i> = 4.0 Hz, <i>Pyr-</i>H).
;
_diffrn_ambient_temperature     293(2)
_diffrn_radiation_type     'Mo K\a'
_diffrn_radiation_wavelength     0.71073
_diffrn_radiation_monochromator     'plane graphite'
_diffrn_measurement_device_type     'STOE IPDS 2'
_diffrn_measurement_device     '2-circle goniometer'
_diffrn_measurement_method     '\w scans'
_diffrn_detector_area_resol_mean     6.67
_diffrn_reflns_number     30845
_diffrn_reflns_av_R_equivalents     0.0780
_diffrn_reflns_av_sigmaI/netI     0.0739
_diffrn_reflns_theta_min     1.40
_diffrn_reflns_theta_max     25.66
_diffrn_reflns_theta_full     25.66
_diffrn_measured_fraction_theta_max     0.976
_diffrn_measured_fraction_theta_full     0.976
_diffrn_reflns_limit_h_min     -10
_diffrn_reflns_limit_h_max     10
_diffrn_reflns_limit_k_min     -18
_diffrn_reflns_limit_k_max     18
_diffrn_reflns_limit_l_min     -34
_diffrn_reflns_limit_l_max     35
_diffrn_reflns_reduction_process
;
;
_diffrn_standards_number     0
_diffrn_standards_interval_count     .
_diffrn_standards_interval_time     .
_diffrn_standards_decay_%     ?
_refine_special_details
;
Refinement on <i>F</i>^2^ for ALL reflections except those flagged by the user
for potential systematic errors. Weighted <i>R</i>-factors <i>wR</i> and all
goodnesses of fit <i>S</i> are based on <i>F</i>^2^, conventional
<i>R</i>-factors <i>R</i> are based on <i>F</i>, with <i>F</i> set to zero for
negative <i>F</i>^2^. The observed criterion of <i>F</i>^2^ > \s(<i>F</i>^2^)
is used only for calculating -<i>R</i>-factor-obs <i>etc</i>. and is not
relevant to the choice of reflections for refinement. <i>R</i>-factors based
on <i>F</i>^2^ are statistically about twice as large as those based on
<i>F</i>, and <i>R</i>-factors based on ALL data will be even larger.
;
_reflns_number_total     3735
_reflns_number_gt     2647
_reflns_threshold_expression     I>2\s(I)
_refine_ls_structure_factor_coef     Fsqd
_refine_ls_matrix_type     full
_refine_ls_R_factor_all     0.1185
_refine_ls_R_factor_gt     0.0887
_refine_ls_wR_factor_gt     0.2518
_refine_ls_wR_factor_ref     0.2791
_refine_ls_goodness_of_fit_ref     1.067
_refine_ls_restrained_S_all     1.083
_refine_ls_number_reflns     3735
_refine_ls_number_parameters     238
_refine_ls_number_restraints     2
_refine_ls_number_constraints     ?
_refine_ls_hydrogen_treatment     'constr'
_refine_ls_weighting_scheme     'calc'
_refine_ls_weighting_details
         'calc w=1/[\s^2^(Fo^2^)+(0.1761P)^2^+0.7940P] where P=(Fo^2^+2Fc^2^)/3'
_atom_sites_solution_hydrogens     'geom'
_atom_sites_solution_primary     'direct'
_atom_sites_solution_secondary     'difmap'
_refine_ls_shift/su_max     0.000
_refine_ls_shift/su_mean     0.000
_refine_diff_density_max     0.711
_refine_diff_density_min     -0.579
_refine_ls_extinction_method     'none'
_refine_ls_abs_structure_details     ?
_refine_ls_abs_structure_Flack     .
loop_
    _atom_type_symbol
    _atom_type_description
    _atom_type_scat_dispersion_real
    _atom_type_scat_dispersion_imag
    _atom_type_scat_source
    O O 0.0106 0.0060 'International Tables Vol C Tables 4.2.6.8 and 6.1.1.4'
    N N 0.0061 0.0033 'International Tables Vol C Tables 4.2.6.8 and 6.1.1.4'
    H H 0.0000 0.0000 'International Tables Vol C Tables 4.2.6.8 and 6.1.1.4'
    C C 0.0033 0.0016 'International Tables Vol C Tables 4.2.6.8 and 6.1.1.4'
_computing_data_collection     'X-AREA (Stoe & Cie, 2002)'
_computing_cell_refinement     'X-AREA (Stoe & Cie, 2002)'
_computing_data_reduction     'X-RED32 (Stoe & Cie, 2002)'
_computing_structure_solution     'SIR-97 (Altomare <i>et al.</i>,  1999)'
_computing_structure_refinement     'SHELXL97 (Sheldrick, 2008)'
_computing_molecular_graphics     'ORTEP-3 for Windows (Farrugia, 1997)'
_computing_publication_material     'WINGX (Farrugia, 1999)'
loop_
    _atom_site_type_symbol
    _atom_site_label
    _atom_site_fract_x
    _atom_site_fract_y
    _atom_site_fract_z
    _atom_site_U_iso_or_equiv
    _atom_site_thermal_displace_type
    _atom_site_calc_flag
    _atom_site_refinement_flags
    _atom_site_occupancy
    O O1 0.6287(3) 1.0146(2) 0.67997(10) 0.0918(11) Uani . . 1.000
    O O2 1.0639(3) 0.9186(2) 0.56576(14) 0.1041(13) Uani . . 1.000
    O O3 0.8206(3) 0.89875(15) 0.55212(11) 0.0811(10) Uani . . 1.000
    N N1 0.8646(3) 1.03830(17) 0.65188(9) 0.0595(9) Uani . . 1.000
    N N2 1.0890(3) 1.19495(18) 0.58718(10) 0.0654(10) Uani . . 1.000
    C C1 0.7102(4) 1.0356(2) 0.64749(13) 0.0661(11) Uani . . 1.000
    C C2 0.6468(4) 1.05917(18) 0.60251(12) 0.0574(10) Uani . . 1.000
    C C3 0.4909(4) 1.0776(2) 0.59856(16) 0.0749(14) Uani . . 1.000
    C C4 0.4295(4) 1.0982(2) 0.55687(17) 0.0791(14) Uani . . 1.000
    C C5 0.5176(4) 1.1012(2) 0.51854(16) 0.0760(14) Uani . . 1.000
    C C6 0.6711(4) 1.0827(2) 0.52161(13) 0.0638(11) Uani . . 1.000
    C C7 0.7356(3) 1.06194(18) 0.56354(11) 0.0534(9) Uani . . 1.000
    C C8 0.9013(3) 1.04072(19) 0.56832(11) 0.0539(9) Uani . . 1.000
    C C9 0.9606(3) 1.07082(18) 0.61483(11) 0.0532(9) Uani . . 1.000
    C C10 0.9825(3) 1.16633(19) 0.61558(11) 0.0536(9) Uani . . 1.000
    C C11 0.9063(4) 1.2211(2) 0.64487(14) 0.0703(11) Uani . . 1.000
    C C12 0.9425(5) 1.3067(3) 0.64457(16) 0.0840(16) Uani . . 1.000
    C C13 1.0519(6) 1.3364(3) 0.61556(17) 0.0883(16) Uani . . 1.000
    C C14 1.1231(5) 1.2765(3) 0.58783(16) 0.0837(14) Uani . . 1.000
    C C15 0.9396(4) 0.9465(2) 0.56223(12) 0.0612(11) Uani . . 1.000
    C C16 0.8489(6) 0.8081(3) 0.54473(19) 0.101(2) Uani . . 1.000
    C C17 0.9382(5) 1.0220(3) 0.69588(14) 0.0853(16) Uani . . 1.000
    C C18 1.0400(6) 0.9436(4) 0.6965(2) 0.118(3) Uani . . 1.000
    C C19 0.9589(8) 0.8632(4) 0.6907(3) 0.131(3) Uani . . 1.000
    C C20 1.0378(9) 0.7692(6) 0.6833(3) 0.169(4) Uani . . 1.000
    C C21 1.1265(7) 0.7497(4) 0.7199(2) 0.1150 Uiso . . 1.000
    C C22 1.2046(6) 0.6616(4) 0.7108(2) 0.121(3) Uani . . 1.000
    H H3 0.42950 1.07570 0.62450 0.0900 Uiso calc R 1.000
    H H4 0.32670 1.11020 0.55470 0.0950 Uiso calc R 1.000
    H H5 0.47510 1.11560 0.49040 0.0910 Uiso calc R 1.000
    H H6 0.73090 1.08430 0.49540 0.0770 Uiso calc R 1.000
    H H8 0.95590 1.07250 0.54460 0.0650 Uiso calc R 1.000
    H H9 1.06070 1.04510 0.61890 0.0640 Uiso calc R 1.000
    H H11 0.83180 1.20040 0.66450 0.0840 Uiso calc R 1.000
    H H12 0.89240 1.34410 0.66410 0.1010 Uiso calc R 1.000
    H H13 1.07750 1.39390 0.61440 0.1060 Uiso calc R 1.000
    H H14 1.19990 1.29540 0.56850 0.1000 Uiso calc R 1.000
    H H16A 0.75540 0.77980 0.53780 0.1520 Uiso calc R 1.000
    H H16B 0.89210 0.78370 0.57200 0.1520 Uiso calc R 1.000
    H H16C 0.91790 0.80100 0.51960 0.1520 Uiso calc R 1.000
    H H17A 0.86080 1.01510 0.71920 0.1020 Uiso calc R 1.000
    H H17B 0.99820 1.07150 0.70410 0.1020 Uiso calc R 1.000
    H H18A 1.11430 0.94890 0.67220 0.1420 Uiso calc R 1.000
    H H18B 1.09430 0.94210 0.72540 0.1420 Uiso calc R 1.000
    H H19A 0.89210 0.87150 0.66470 0.1570 Uiso calc R 1.000
    H H19B 0.89410 0.85770 0.71740 0.1570 Uiso calc R 1.000
    H H20A 0.95990 0.72610 0.67980 0.2030 Uiso calc R 1.000
    H H20B 1.09850 0.76970 0.65560 0.2030 Uiso calc R 1.000
    H H21A 1.06560 0.74660 0.74750 0.1380 Uiso calc R 1.000
    H H21B 1.20260 0.79350 0.72410 0.1380 Uiso calc R 1.000
    H H22A 1.25770 0.64370 0.73780 0.1810 Uiso calc R 1.000
    H H22B 1.27470 0.66710 0.68580 0.1810 Uiso calc R 1.000
    H H22C 1.12910 0.61990 0.70310 0.1810 Uiso calc R 1.000
loop_
    _atom_site_aniso_label
    _atom_site_aniso_U_11
    _atom_site_aniso_U_22
    _atom_site_aniso_U_33
    _atom_site_aniso_U_12
    _atom_site_aniso_U_13
    _atom_site_aniso_U_23
    O1 0.0917(19) 0.100(2) 0.0837(19) -0.0117(16) 0.0350(16) 0.0091(15)
    O2 0.0659(16) 0.0784(19) 0.168(3) 0.0230(14) 0.0148(18) -0.0227(19)
    O3 0.0846(17) 0.0428(12) 0.116(2) 0.0089(11) -0.0072(15) -0.0134(13)
    N1 0.0660(16) 0.0560(14) 0.0564(15) -0.0008(12) 0.0121(13) 0.0018(11)
    N2 0.0578(15) 0.0609(16) 0.0776(19) -0.0082(12) 0.0063(14) 0.0064(14)
    C1 0.072(2) 0.0522(17) 0.074(2) -0.0050(15) 0.0258(18) -0.0059(15)
    C2 0.0563(17) 0.0419(15) 0.074(2) 0.0001(12) 0.0123(16) -0.0089(13)
    C3 0.0576(19) 0.063(2) 0.104(3) 0.0012(16) 0.023(2) -0.0148(19)
    C4 0.0562(19) 0.060(2) 0.121(3) 0.0047(16) -0.005(2) -0.016(2)
    C5 0.066(2) 0.065(2) 0.097(3) 0.0047(17) -0.013(2) -0.0094(19)
    C6 0.0626(19) 0.0539(17) 0.075(2) 0.0047(14) 0.0025(16) -0.0060(15)
    C7 0.0533(16) 0.0406(13) 0.0662(19) 0.0012(12) 0.0055(14) -0.0086(12)
    C8 0.0525(16) 0.0470(15) 0.0622(18) 0.0033(12) 0.0157(14) -0.0038(13)
    C9 0.0506(15) 0.0482(15) 0.0608(17) 0.0027(12) 0.0096(14) -0.0010(13)
    C10 0.0471(15) 0.0548(16) 0.0588(17) 0.0004(13) -0.0032(13) 0.0013(13)
    C11 0.072(2) 0.0538(18) 0.085(2) 0.0046(16) 0.0101(18) -0.0083(16)
    C12 0.091(3) 0.061(2) 0.100(3) 0.008(2) 0.000(2) -0.016(2)
    C13 0.101(3) 0.053(2) 0.111(3) -0.010(2) -0.020(3) 0.000(2)
    C14 0.081(2) 0.069(2) 0.101(3) -0.020(2) 0.001(2) 0.013(2)
    C15 0.065(2) 0.0516(17) 0.067(2) 0.0106(15) 0.0176(16) -0.0061(14)
    C16 0.123(4) 0.047(2) 0.133(4) 0.011(2) -0.006(3) -0.021(2)
    C17 0.099(3) 0.092(3) 0.065(2) -0.014(2) 0.007(2) 0.005(2)
    C18 0.116(4) 0.134(5) 0.104(4) 0.021(4) -0.004(3) 0.048(3)
    C19 0.154(6) 0.099(4) 0.140(5) 0.034(4) 0.026(4) 0.021(4)
    C20 0.146(6) 0.212(9) 0.148(6) -0.029(6) 0.012(5) -0.072(6)
    C22 0.106(4) 0.139(5) 0.117(4) 0.042(3) 0.010(3) 0.034(4)
_geom_special_details
;
Bond distances, angles <i>etc</i>. have been calculated using the rounded
fractional coordinates. All su's are estimated from the variances of the
(full) variance-covariance matrix. The cell e.s.d.'s are taken into account in
the estimation of distances, angles and torsion angles
;
loop_
    _geom_bond_atom_site_label_1
    _geom_bond_atom_site_label_2
    _geom_bond_site_symmetry_1
    _geom_bond_site_symmetry_2
    _geom_bond_distance
    _geom_bond_publ_flag
    O1 C1 . . 1.234(5) no
    O2 C15 . . 1.187(4) no
    O3 C15 . . 1.324(4) no
    O3 C16 . . 1.459(5) no
    N1 C1 . . 1.372(4) no
    N1 C9 . . 1.465(4) no
    N1 C17 . . 1.461(5) no
    N2 C10 . . 1.332(4) no
    N2 C14 . . 1.313(5) no
    C1 C2 . . 1.473(5) no
    C2 C3 . . 1.413(5) no
    C2 C7 . . 1.382(5) no
    C3 C4 . . 1.370(6) no
    C4 C5 . . 1.363(6) no
    C5 C6 . . 1.391(5) no
    C6 C7 . . 1.387(5) no
    C7 C8 . . 1.509(4) no
    C8 C9 . . 1.528(4) no
    C8 C15 . . 1.525(4) no
    C9 C10 . . 1.510(4) no
    C10 C11 . . 1.386(5) no
    C11 C12 . . 1.379(6) no
    C12 C13 . . 1.366(7) no
    C13 C14 . . 1.390(7) no
    C17 C18 . . 1.523(8) no
    C18 C19 . . 1.460(9) no
    C19 C20 . . 1.644(11) no
    C20 C21 . . 1.359(10) no
    C21 C22 . . 1.566(9) no
    C3 H3 . . 0.9300 no
    C4 H4 . . 0.9300 no
    C5 H5 . . 0.9300 no
    C6 H6 . . 0.9300 no
    C8 H8 . . 0.9800 no
    C9 H9 . . 0.9800 no
    C11 H11 . . 0.9300 no
    C12 H12 . . 0.9300 no
    C13 H13 . . 0.9300 no
    C14 H14 . . 0.9300 no
    C16 H16A . . 0.9600 no
    C16 H16B . . 0.9600 no
    C16 H16C . . 0.9600 no
    C17 H17A . . 0.9700 no
    C17 H17B . . 0.9700 no
    C18 H18A . . 0.9700 no
    C18 H18B . . 0.9700 no
    C19 H19A . . 0.9700 no
    C19 H19B . . 0.9700 no
    C20 H20A . . 0.9700 no
    C20 H20B . . 0.9700 no
    C21 H21A . . 0.9700 no
    C21 H21B . . 0.9700 no
    C22 H22A . . 0.9600 no
    C22 H22B . . 0.9600 no
    C22 H22C . . 0.9600 no
loop_
    _geom_contact_atom_site_label_1
    _geom_contact_atom_site_label_2
    _geom_contact_distance
    _geom_contact_site_symmetry_1
    _geom_contact_site_symmetry_2
    _geom_contact_publ_flag
    O3 C6 3.294(4) . . no
    O3 C2 3.292(4) . . no
    O1 H17A 2.3500 . . no
    O1 H3 2.5800 . . no
    O1 H22C 2.8900 . 7_655 no
    O1 H12 2.7200 . 7_645 no
    O2 H16B 2.6100 . . no
    O2 H9 2.5200 . . no
    O2 H14 2.8500 . 7_745 no
    O2 H16C 2.6200 . . no
    O2 H6 2.5400 . 5_776 no
    O3 H5 2.9000 . 5_676 no
    N1 H11 2.5800 . . no
    N1 H19A 2.6500 . . no
    N2 H4 2.6600 . 1_655 no
    N2 H8 2.5700 . . no
    C1 C11 3.386(5) . . no
    C1 C15 3.498(5) . . no
    C2 C10 3.431(4) . . no
    C2 O3 3.292(4) . . no
    C5 C16 3.534(6) . 7_655 no
    C5 C5 3.366(5) . 5_676 no
    C5 C6 3.530(5) . 5_676 no
    C6 O3 3.294(4) . . no
    C6 C5 3.530(5) . 5_676 no
    C10 C2 3.431(4) . . no
    C11 C17 3.468(6) . . no
    C11 C1 3.386(5) . . no
    C15 C1 3.498(5) . . no
    C16 C5 3.534(6) . 7_645 no
    C17 C11 3.468(6) . . no
    C1 H19A 3.0700 . . no
    C1 H11 2.8400 . . no
    C3 H13 2.9800 . 7_645 no
    C9 H18A 2.8800 . . no
    C10 H22B 2.9700 . 7_755 no
    C10 H17B 2.9800 . . no
    C11 H17B 3.0200 . . no
    C17 H11 3.0900 . . no
    C18 H9 2.7700 . . no
    C18 H21B 2.8700 . . no
    C21 H18B 3.0300 . . no
    C22 H3 3.0900 . 7_645 no
    C22 H17B 2.9900 . 7_745 no
    H3 O1 2.5800 . . no
    H3 C22 3.0900 . 7_655 no
    H3 H22C 2.4500 . 7_655 no
    H4 N2 2.6600 . 1_455 no
    H5 O3 2.9000 . 5_676 no
    H6 H8 2.4600 . . no
    H6 O2 2.5400 . 5_776 no
    H8 N2 2.5700 . . no
    H8 H6 2.4600 . . no
    H9 O2 2.5200 . . no
    H9 C18 2.7700 . . no
    H9 H17B 2.5800 . . no
    H9 H18A 2.2200 . . no
    H11 N1 2.5800 . . no
    H11 C1 2.8400 . . no
    H11 C17 3.0900 . . no
    H12 O1 2.7200 . 7_655 no
    H12 H19A 2.5500 . 7_655 no
    H13 C3 2.9800 . 7_655 no
    H14 O2 2.8500 . 7_755 no
    H16B O2 2.6100 . . no
    H16C O2 2.6200 . . no
    H17A O1 2.3500 . . no
    H17A H19B 2.4800 . . no
    H17A H22A 2.5900 . 4_756 no
    H17B C10 2.9800 . . no
    H17B C11 3.0200 . . no
    H17B H9 2.5800 . . no
    H17B C22 2.9900 . 7_755 no
    H17B H22B 2.5600 . 7_755 no
    H18A C9 2.8800 . . no
    H18A H9 2.2200 . . no
    H18B C21 3.0300 . . no
    H18B H21B 2.5200 . . no
    H19A N1 2.6500 . . no
    H19A C1 3.0700 . . no
    H19A H12 2.5500 . 7_645 no
    H19B H17A 2.4800 . . no
    H19B H21A 2.4700 . . no
    H20A H22C 2.3400 . . no
    H20B H22B 2.4100 . . no
    H21A H19B 2.4700 . . no
    H21B C18 2.8700 . . no
    H21B H18B 2.5200 . . no
    H22A H17A 2.5900 . 4_746 no
    H22B H20B 2.4100 . . no
    H22B C10 2.9700 . 7_745 no
    H22B H17B 2.5600 . 7_745 no
    H22C H20A 2.3400 . . no
    H22C O1 2.8900 . 7_645 no
    H22C H3 2.4500 . 7_645 no
loop_
    _geom_angle_atom_site_label_1
    _geom_angle_atom_site_label_2
    _geom_angle_atom_site_label_3
    _geom_angle_site_symmetry_1
    _geom_angle_site_symmetry_2
    _geom_angle_site_symmetry_3
    _geom_angle
    _geom_angle_publ_flag
    C15 O3 C16 . . . 116.6(3) no
    C1 N1 C9 . . . 121.2(3) no
    C1 N1 C17 . . . 121.3(3) no
    C9 N1 C17 . . . 116.8(3) no
    C10 N2 C14 . . . 118.8(3) no
    O1 C1 N1 . . . 121.2(3) no
    O1 C1 C2 . . . 121.8(3) no
    N1 C1 C2 . . . 117.0(3) no
    C1 C2 C3 . . . 119.7(3) no
    C1 C2 C7 . . . 121.6(3) no
    C3 C2 C7 . . . 118.7(3) no
    C2 C3 C4 . . . 120.5(4) no
    C3 C4 C5 . . . 120.6(3) no
    C4 C5 C6 . . . 119.9(4) no
    C5 C6 C7 . . . 120.4(3) no
    C2 C7 C6 . . . 119.9(3) no
    C2 C7 C8 . . . 118.0(3) no
    C6 C7 C8 . . . 122.2(3) no
    C7 C8 C9 . . . 110.3(2) no
    C7 C8 C15 . . . 114.7(2) no
    C9 C8 C15 . . . 109.0(2) no
    N1 C9 C8 . . . 110.4(2) no
    N1 C9 C10 . . . 114.1(2) no
    C8 C9 C10 . . . 111.3(3) no
    N2 C10 C9 . . . 114.6(3) no
    N2 C10 C11 . . . 121.2(3) no
    C9 C10 C11 . . . 124.1(3) no
    C10 C11 C12 . . . 119.1(3) no
    C11 C12 C13 . . . 120.0(4) no
    C12 C13 C14 . . . 116.8(4) no
    N2 C14 C13 . . . 124.2(4) no
    O2 C15 O3 . . . 123.1(3) no
    O2 C15 C8 . . . 123.5(3) no
    O3 C15 C8 . . . 113.4(3) no
    N1 C17 C18 . . . 114.5(4) no
    C17 C18 C19 . . . 113.9(5) no
    C18 C19 C20 . . . 125.5(6) no
    C19 C20 C21 . . . 110.1(7) no
    C20 C21 C22 . . . 108.6(6) no
    C2 C3 H3 . . . 120.00 no
    C4 C3 H3 . . . 120.00 no
    C3 C4 H4 . . . 120.00 no
    C5 C4 H4 . . . 120.00 no
    C4 C5 H5 . . . 120.00 no
    C6 C5 H5 . . . 120.00 no
    C5 C6 H6 . . . 120.00 no
    C7 C6 H6 . . . 120.00 no
    C7 C8 H8 . . . 108.00 no
    C9 C8 H8 . . . 107.00 no
    C15 C8 H8 . . . 108.00 no
    N1 C9 H9 . . . 107.00 no
    C8 C9 H9 . . . 107.00 no
    C10 C9 H9 . . . 107.00 no
    C10 C11 H11 . . . 120.00 no
    C12 C11 H11 . . . 120.00 no
    C11 C12 H12 . . . 120.00 no
    C13 C12 H12 . . . 120.00 no
    C12 C13 H13 . . . 122.00 no
    C14 C13 H13 . . . 122.00 no
    N2 C14 H14 . . . 118.00 no
    C13 C14 H14 . . . 118.00 no
    O3 C16 H16A . . . 109.00 no
    O3 C16 H16B . . . 109.00 no
    O3 C16 H16C . . . 110.00 no
    H16A C16 H16B . . . 109.00 no
    H16A C16 H16C . . . 109.00 no
    H16B C16 H16C . . . 109.00 no
    N1 C17 H17A . . . 109.00 no
    N1 C17 H17B . . . 109.00 no
    C18 C17 H17A . . . 109.00 no
    C18 C17 H17B . . . 109.00 no
    H17A C17 H17B . . . 108.00 no
    C17 C18 H18A . . . 109.00 no
    C17 C18 H18B . . . 109.00 no
    C19 C18 H18A . . . 109.00 no
    C19 C18 H18B . . . 109.00 no
    H18A C18 H18B . . . 108.00 no
    C18 C19 H19A . . . 106.00 no
    C18 C19 H19B . . . 106.00 no
    C20 C19 H19A . . . 106.00 no
    C20 C19 H19B . . . 106.00 no
    H19A C19 H19B . . . 106.00 no
    C19 C20 H20A . . . 110.00 no
    C19 C20 H20B . . . 110.00 no
    C21 C20 H20A . . . 110.00 no
    C21 C20 H20B . . . 110.00 no
    H20A C20 H20B . . . 108.00 no
    C20 C21 H21A . . . 110.00 no
    C20 C21 H21B . . . 110.00 no
    C22 C21 H21A . . . 110.00 no
    C22 C21 H21B . . . 110.00 no
    H21A C21 H21B . . . 108.00 no
    C21 C22 H22A . . . 110.00 no
    C21 C22 H22B . . . 109.00 no
    C21 C22 H22C . . . 109.00 no
    H22A C22 H22B . . . 109.00 no
    H22A C22 H22C . . . 109.00 no
    H22B C22 H22C . . . 109.00 no
loop_
    _geom_torsion_atom_site_label_1
    _geom_torsion_atom_site_label_2
    _geom_torsion_atom_site_label_3
    _geom_torsion_atom_site_label_4
    _geom_torsion_site_symmetry_1
    _geom_torsion_site_symmetry_2
    _geom_torsion_site_symmetry_3
    _geom_torsion_site_symmetry_4
    _geom_torsion
    _geom_torsion_publ_flag
    C16 O3 C15 O2 . . . . -0.7(6) no
    C16 O3 C15 C8 . . . . 178.6(3) no
    C9 N1 C1 O1 . . . . -174.2(3) no
    C17 N1 C1 C2 . . . . 175.6(3) no
    C9 N1 C17 C18 . . . . -72.9(4) no
    C17 N1 C9 C10 . . . . -84.3(3) no
    C17 N1 C1 O1 . . . . -4.1(5) no
    C9 N1 C1 C2 . . . . 5.6(4) no
    C1 N1 C17 C18 . . . . 116.7(4) no
    C1 N1 C9 C10 . . . . 86.2(3) no
    C1 N1 C9 C8 . . . . -40.0(4) no
    C17 N1 C9 C8 . . . . 149.5(3) no
    C14 N2 C10 C11 . . . . 1.1(5) no
    C14 N2 C10 C9 . . . . -175.4(3) no
    C10 N2 C14 C13 . . . . -1.9(6) no
    N1 C1 C2 C7 . . . . 16.6(4) no
    O1 C1 C2 C3 . . . . 14.9(5) no
    N1 C1 C2 C3 . . . . -164.9(3) no
    O1 C1 C2 C7 . . . . -163.6(3) no
    C3 C2 C7 C8 . . . . -179.1(3) no
    C3 C2 C7 C6 . . . . 0.1(4) no
    C1 C2 C7 C6 . . . . 178.7(3) no
    C1 C2 C7 C8 . . . . -0.5(4) no
    C7 C2 C3 C4 . . . . -0.3(5) no
    C1 C2 C3 C4 . . . . -178.9(3) no
    C2 C3 C4 C5 . . . . 0.1(5) no
    C3 C4 C5 C6 . . . . 0.4(5) no
    C4 C5 C6 C7 . . . . -0.6(5) no
    C5 C6 C7 C8 . . . . 179.5(3) no
    C5 C6 C7 C2 . . . . 0.3(5) no
    C6 C7 C8 C15 . . . . -89.5(4) no
    C2 C7 C8 C9 . . . . -33.9(4) no
    C6 C7 C8 C9 . . . . 146.9(3) no
    C2 C7 C8 C15 . . . . 89.7(3) no
    C7 C8 C9 N1 . . . . 52.2(3) no
    C9 C8 C15 O2 . . . . -54.3(5) no
    C9 C8 C15 O3 . . . . 126.4(3) no
    C15 C8 C9 C10 . . . . 157.7(2) no
    C7 C8 C15 O2 . . . . -178.5(4) no
    C7 C8 C15 O3 . . . . 2.2(4) no
    C7 C8 C9 C10 . . . . -75.5(3) no
    C15 C8 C9 N1 . . . . -74.6(3) no
    N1 C9 C10 C11 . . . . -7.2(4) no
    C8 C9 C10 N2 . . . . -65.2(3) no
    C8 C9 C10 C11 . . . . 118.5(3) no
    N1 C9 C10 N2 . . . . 169.1(3) no
    N2 C10 C11 C12 . . . . -0.3(5) no
    C9 C10 C11 C12 . . . . 175.9(3) no
    C10 C11 C12 C13 . . . . 0.2(6) no
    C11 C12 C13 C14 . . . . -0.8(7) no
    C12 C13 C14 N2 . . . . 1.8(7) no
    N1 C17 C18 C19 . . . . -66.1(6) no
    C17 C18 C19 C20 . . . . 171.8(6) no
    C18 C19 C20 C21 . . . . 60.3(10) no
    C19 C20 C21 C22 . . . . -177.8(5) no
loop_
    _geom_hbond_atom_site_label_D
    _geom_hbond_atom_site_label_H
    _geom_hbond_atom_site_label_A
    _geom_hbond_site_symmetry_A
    _geom_hbond_distance_DH
    _geom_hbond_distance_HA
    _geom_hbond_distance_DA
    _geom_hbond_angle_DHA
    _geom_hbond_publ_flag
    C6 H6 O2 5_776 0.93 2.54 3.460(5) 169 yes
    C8 H8 N2 . 0.98 2.57 2.983(4) 105 no
    C9 H9 O2 . 0.98 2.52 2.928(4) 105 no
    C11 H11 N1 . 0.93 2.58 2.896(4) 100 no
    C17 H17A O1 . 0.97 2.35 2.778(5) 106 no
