# Supplementary material for: Methyl trans-rac-2-hexyl-1-oxo-3-(2-pyrid­yl)-1,2,3,4-tetra­hydroisoquinoline-4-carboxyl­ate
Source: Acta Crystallogr Sect E Struct Rep Online. 2008 Sep 13;64(Pt 10):o1932. doi: 10.1107/S1600536808029048 (PMC2959350; doi:10.1107/S1600536808029048)
Supplement: Supplementary file 2 [file e-64-o1932-Isup2.hkl]

#
# h,k,l, Fc-squared, Fo-squared, sigma(Fo-squared) and status flag
#
data_I
_shelx_title ' bul1 in P b c a'
_shelx_refln_list_code          4
_shelx_F_calc_maximum      274.50
_exptl_crystal_F_000      1568.00
_reflns_d_resolution_high  0.8206
 
loop_
 _symmetry_equiv_pos_as_xyz
 'x, y, z'
 '-x+1/2, -y, z+1/2'
 'x+1/2, -y+1/2, -z'
 '-x, y+1/2, -z+1/2'
 '-x, -y, -z'
 'x-1/2, y, -z-1/2'
 '-x-1/2, y-1/2, z'
 'x, -y-1/2, z-1/2'
 
_cell_length_a     8.8404
_cell_length_b    15.6719
_cell_length_c    29.1488
_cell_angle_alpha  90.000
_cell_angle_beta   90.000
_cell_angle_gamma  90.000
 
_shelx_F_squared_multiplier     1.000
 
loop_
 _refln_index_h
 _refln_index_k
 _refln_index_l
 _refln_F_squared_calc
 _refln_F_squared_meas
 _refln_F_squared_sigma
 _refln_observed_status
   2   0   0    75352.42    77830.08    945.90 o
   4   0   0     2648.70     3024.84     37.05 o
   6   0   0      193.44      221.34     12.48 o
   8   0   0       50.72       76.01      9.35 o
  10   0   0       13.13        5.34     10.31 o
   2   1   0       23.43        4.56      7.99 o
   4   1   0     4896.86     5682.34     52.90 o
   6   1   0      393.20      481.29      8.59 o
   8   1   0        2.40        7.97      6.67 o
  10   1   0        6.84       16.03      6.97 o
   0   2   0    20972.24    26420.51    804.84 o
   2   2   0       25.63       17.04      7.58 o
   4   2   0       74.46       59.96      6.42 o
   6   2   0       78.61       82.20      6.34 o
   8   2   0        3.54        9.11      6.75 o
  10   2   0       65.31       42.60      7.85 o
   2   3   0       72.40       47.73      8.22 o
   4   3   0    10396.34    11753.38    189.74 o
   6   3   0       24.66       23.98      6.31 o
   8   3   0        9.92        7.42      7.80 o
  10   3   0        0.50       -1.98      9.05 o
   2   4   0     1286.67     1882.97     57.26 o
   4   4   0     9329.68     9234.77    142.67 o
   6   4   0      874.59      914.53     17.54 o
   8   4   0      230.76      208.49      7.28 o
  10   4   0        0.47        6.94      7.87 o
   2   5   0     4909.96     3573.32    101.16 o
   4   5   0     9884.46    10089.25    225.23 o
   6   5   0       30.11       20.85      7.82 o
   8   5   0        3.21        7.27      7.16 o
  10   5   0       11.57       21.54      7.49 o
   0   6   0    17594.43    14334.07    516.83 o
   2   6   0     1062.49     1157.24     37.17 o
   6   6   0       51.36       59.07      6.66 o
   8   6   0       48.59       48.78      6.65 o
  10   6   0       36.36       35.77      9.51 o
   4   7   0      682.49      652.30     21.67 o
   8   7   0      107.62      101.91      6.95 o
   0   8   0    18011.89    26684.41    532.51 o
   2   8   0      908.46     1273.64     40.73 o
   4   8   0      106.88       83.52      7.68 o
   6   8   0      203.26      181.26      7.21 o
   8   8   0        5.07       11.03      8.14 o
   2   9   0     1279.29      951.00     24.95 o
   4   9   0     1469.43     1512.48     42.88 o
   6   9   0      816.77      716.57     17.51 o
   8   9   0       10.28       24.47     11.00 o
   6  10   0       34.72       38.11      6.80 o
   8  10   0       73.68       47.38      9.12 o
   2  11   0       98.39       53.66      7.07 o
   6  11   0       89.85       81.01      7.65 o
   8  11   0        5.14       15.82      8.33 o
   0  12   0       32.32       16.71      9.06 o
   2  12   0      334.58      315.90      7.77 o
   4  12   0      556.89      613.60     23.33 o
   6  12   0      270.23      271.47      9.18 o
   8  12   0        3.25       14.21      8.58 o
   2  13   0        8.02       10.69      9.29 o
   4  13   0      154.26       94.83      6.96 o
   6  13   0       10.12       16.66      7.39 o
   0  14   0       91.78       35.21     12.96 o
   2  14   0       48.93       56.82      7.38 o
   4  14   0       27.20       24.65      7.98 o
   6  14   0        6.95       15.52      7.27 o
   2  15   0       28.16       27.31      7.06 o
   4  15   0       54.25       57.06      7.30 o
   6  15   0       61.94       72.26      9.09 o
   0  16   0       76.92       73.57     10.25 o
   2  16   0       13.92       15.48      6.86 o
   4  16   0        6.37        1.83      7.04 o
   2  17   0       21.14       21.45      7.94 o
   4  17   0        2.93       -2.92      7.89 o
   0  18   0        8.70       23.67     12.41 o
   2  18   0        0.15       13.19      8.56 o
   1   1   1     4819.13     5934.72     86.20 o
   2   1   1      989.27      625.45      9.01 o
   3   1   1      548.21      552.68      6.54 o
   4   1   1     1177.25     1596.99     11.17 o
   5   1   1     1838.28     2228.44     13.35 o
   6   1   1      113.65      129.06      4.77 o
   7   1   1      268.40      256.06      4.75 o
   8   1   1       35.80       23.18      4.45 o
   9   1   1       64.37       73.93      5.22 o
  10   1   1        0.01        8.19      4.93 o
   0   2   1     4522.66     3702.68     69.45 o
   1   2   1     1048.44     1569.51     31.96 o
   2   2   1     3425.69     3383.67     52.45 o
   3   2   1      136.07      167.46      5.77 o
   5   2   1      389.09      444.07      5.04 o
   6   2   1       70.87       72.49      4.42 o
   7   2   1       16.43       14.07      4.78 o
   8   2   1      133.15      138.27      4.96 o
   9   2   1      219.43      217.72      5.05 o
  10   2   1       15.82       22.46      5.39 o
   1   3   1      370.37      371.32      6.96 o
   2   3   1     3300.22     2315.67     42.87 o
   3   3   1     2246.37     2680.52     37.22 o
   4   3   1     1145.37     1299.66     14.56 o
   5   3   1      385.37      477.29      5.27 o
   6   3   1       58.02      101.40      4.64 o
   7   3   1      106.25      127.24      4.88 o
   8   3   1        1.47        5.33      5.13 o
   9   3   1       42.00       36.96      5.75 o
  10   3   1       22.24       17.45      6.80 o
   0   4   1    16526.79    18910.99    355.92 o
   1   4   1    20747.97    22326.09    369.33 o
   2   4   1      203.26       98.52      6.03 o
   3   4   1      931.46      969.57     14.34 o
   5   4   1        0.30        3.79      4.56 o
   6   4   1       63.39       69.74      4.58 o
   7   4   1       68.08       53.70      4.51 o
   8   4   1       50.73       62.69      4.88 o
   9   4   1        7.98       20.99      5.31 o
  10   4   1       30.34       22.95      6.02 o
   1   5   1     4176.36     4434.39     63.22 o
   2   5   1      182.16      288.74      7.40 o
   3   5   1      179.03      162.12      5.02 o
   4   5   1        7.54       20.09      4.80 o
   5   5   1        8.94       15.73      4.67 o
   6   5   1       33.21       31.72      4.60 o
   7   5   1      106.92      100.31      4.77 o
   8   5   1        0.16       10.49      4.86 o
   9   5   1       53.54       57.47      5.26 o
  10   5   1        1.88        5.11      5.94 o
   0   6   1    10733.59    13046.61    216.36 o
   1   6   1     8616.42     9446.96    139.43 o
   2   6   1      118.50       67.32      4.95 o
   3   6   1       17.87       25.38      4.91 o
   4   6   1      597.66      507.95     10.73 o
   5   6   1      339.47      383.94      6.18 o
   6   6   1       26.42       32.66      4.81 o
   7   6   1      131.84      119.75      5.07 o
   8   6   1       42.73       24.05      4.65 o
   9   6   1        0.65        3.95      5.70 o
  10   6   1        2.70        1.29      7.15 o
   1   7   1     1375.60     1372.59     20.26 o
   2   7   1       38.61       24.13      5.00 o
   3   7   1      109.88      117.68      4.91 o
   4   7   1      116.38       96.19      4.99 o
   5   7   1      838.12      837.02     17.06 o
   6   7   1      344.31      296.97      7.62 o
   7   7   1      382.90      336.86      6.69 o
   8   7   1        2.96        7.60      4.90 o
   9   7   1       60.48       50.83      5.94 o
  10   7   1        3.26       -6.12     12.95 o
   0   8   1     3610.13     4420.27     76.86 o
   1   8   1     1075.71     1201.43     14.87 o
   2   8   1     1207.44     1196.23     20.36 o
   3   8   1       15.98       17.25      4.59 o
   4   8   1      180.95      196.07      5.47 o
   5   8   1       48.90       59.86      5.00 o
   6   8   1       57.13       80.77      4.95 o
   7   8   1       13.58       18.46      5.10 o
   8   8   1       18.38       36.10      5.41 o
   9   8   1       12.31       19.35      6.03 o
   1   9   1     1412.97     1499.14     17.92 o
   2   9   1       28.41       55.22      4.82 o
   3   9   1     1058.33     1079.73     17.15 o
   4   9   1      110.19      128.01      5.15 o
   5   9   1      331.35      361.63      7.22 o
   6   9   1       40.13       54.73      4.97 o
   7   9   1        4.10       17.66      6.01 o
   8   9   1       33.63       45.75      6.80 o
   9   9   1        0.38        7.45      5.95 o
   0  10   1      169.26      189.65      6.69 o
   1  10   1        5.13       13.23      4.92 o
   2  10   1       14.20        9.05      4.85 o
   3  10   1      213.68      235.05      5.11 o
   4  10   1      645.91      687.28     14.06 o
   5  10   1      255.18      231.67      5.83 o
   6  10   1      197.60      227.71      5.10 o
   7  10   1      243.17      216.02      6.25 o
   8  10   1       29.59       27.80      5.90 o
   9  10   1       17.09       17.67      6.13 o
   1  11   1      368.08      376.37      5.81 o
   2  11   1      423.21      513.73      7.23 o
   3  11   1      478.10      484.97     11.97 o
   4  11   1      221.54      231.12      5.90 o
   5  11   1       81.65       80.21      6.01 o
   6  11   1      117.25      148.09      5.85 o
   7  11   1       12.94       19.68      6.14 o
   8  11   1        4.74       18.59      5.92 o
   0  12   1       20.30       23.45      6.41 o
   1  12   1     1673.55     1581.28     23.51 o
   2  12   1       76.68       77.75      5.31 o
   3  12   1      115.03      118.53      5.47 o
   4  12   1       32.06       21.83      4.86 o
   5  12   1       12.67       14.45      5.25 o
   6  12   1       40.11       38.60      5.66 o
   7  12   1        6.19       11.00      5.72 o
   8  12   1        0.09        2.31      5.75 o
   1  13   1      179.44      202.90      5.40 o
   2  13   1        6.93       11.20      5.61 o
   3  13   1      671.69      633.08     14.25 o
   4  13   1       97.78       88.27      4.88 o
   5  13   1       15.61       20.43      4.89 o
   6  13   1      120.87      100.85      5.44 o
   7  13   1       54.16       46.24      6.76 o
   0  14   1       67.53       80.62      6.76 o
   1  14   1       35.04       33.33      4.87 o
   2  14   1      121.36       92.32      4.88 o
   3  14   1      438.42      421.21     10.22 o
   4  14   1       38.94       26.19      5.36 o
   5  14   1       58.69       64.58      5.98 o
   6  14   1        1.04       10.85      5.66 o
   7  14   1       37.88       48.27      6.86 o
   1  15   1       25.73       32.88      4.57 o
   2  15   1      274.19      278.36      9.13 o
   3  15   1      119.31      104.92      6.06 o
   4  15   1       14.88       21.06      5.37 o
   5  15   1       19.67       23.16      5.81 o
   6  15   1       18.62       21.12      5.87 o
   0  16   1        0.01        8.35      6.83 o
   1  16   1        0.01        4.16      5.41 o
   2  16   1        8.59       19.88      5.75 o
   3  16   1       21.49       28.29      5.20 o
   4  16   1        3.01        9.01      5.22 o
   5  16   1        2.05        2.70      6.08 o
   1  17   1        0.31       12.88      6.13 o
   2  17   1        6.95       14.73      5.58 o
   3  17   1       49.01       41.10      5.39 o
   4  17   1        6.92        1.91      5.91 o
   0  18   1        0.82        2.18      8.04 o
   1  18   1       23.57       20.59      5.74 o
   2  18   1        4.34        9.62      5.58 o
   3  18   1        3.38       17.21      6.48 o
   0   0   2     9258.26     9886.21     74.44 o
   1   0   2    34648.39    36309.64    321.33 o
   2   0   2       19.80        8.19      7.93 o
   3   0   2       58.07       46.16      7.51 o
   4   0   2      100.80       97.84      7.07 o
   5   0   2      973.17     1082.02      9.80 o
   6   0   2        0.11        4.77      5.89 o
   7   0   2       66.85       65.69      6.37 o
   8   0   2       95.81       73.11      6.38 o
   9   0   2      219.06      157.23      7.28 o
  10   0   2        0.37        3.94      9.01 o
   1   1   2     2157.00     3004.62     39.77 o
   2   1   2    24539.90    31626.33   1620.32 o
   3   1   2     1017.91     1371.25     11.74 o
   4   1   2     1142.53     1133.48     11.31 o
   5   1   2     1761.85     1966.04     16.02 o
   6   1   2        5.15       15.35      4.58 o
   7   1   2       10.97       15.27      4.53 o
   8   1   2        3.01        4.69      4.67 o
   9   1   2       28.03       37.49      4.93 o
  10   1   2        0.95        4.80      5.64 o
   0   2   2     7446.17     8043.23    157.75 o
   1   2   2    35126.17    39258.50    927.67 o
   2   2   2       97.45       88.52      5.49 o
   3   2   2     1200.62     1488.27     14.84 o
   4   2   2      843.92     1017.21      9.48 o
   5   2   2      715.63      761.00      8.19 o
   6   2   2       52.66       61.01      4.67 o
   7   2   2      117.82      121.79      5.47 o
   8   2   2       41.42       51.49      4.69 o
   9   2   2       40.87       32.75      5.11 o
  10   2   2        0.16        0.18      5.21 o
   1   3   2    23979.44    27864.82    635.32 o
   2   3   2     1875.31     1606.58     30.05 o
   3   3   2      901.58      935.98     13.22 o
   4   3   2     4756.28     5207.70     55.52 o
   5   3   2       26.82       38.81      4.88 o
   6   3   2      163.83      118.59      4.62 o
   7   3   2      183.59      175.01      4.81 o
   8   3   2      140.18      111.86      5.17 o
   9   3   2        0.00        9.17      4.77 o
  10   3   2        1.10        5.02      6.41 o
   0   4   2    29368.61    27516.02    393.45 o
   1   4   2     3286.18     4205.31     64.49 o
   2   4   2     1632.60     1457.81     28.13 o
   3   4   2     1622.31     1970.94     40.42 o
   4   4   2       79.59       42.90      5.14 o
   5   4   2       77.54       70.46      4.46 o
   6   4   2      120.64      179.52      4.89 o
   7   4   2      101.84      148.11      4.80 o
   8   4   2       15.98       20.55      4.73 o
   9   4   2       22.88       28.17      5.48 o
  10   4   2        5.30       10.11      5.99 o
   1   5   2     3900.27     4089.15     67.26 o
   3   5   2      922.15     1093.07     25.51 o
   4   5   2      163.53      110.27      5.26 o
   5   5   2      947.71     1207.34     15.22 o
   7   5   2        3.82        5.56      4.49 o
   8   5   2       76.17       67.75      4.89 o
   9   5   2        0.02        8.05      5.69 o
  10   5   2        1.72       11.06      6.82 o
   0   6   2    23539.54    29288.11    365.21 o
   2   6   2      132.51      184.38      5.46 o
   3   6   2     2309.01     2085.98     49.57 o
   4   6   2      151.54      101.29      4.70 o
   5   6   2       27.50       44.76      4.90 o
   6   6   2       19.62       19.72      4.70 o
   7   6   2        0.01       10.19      4.83 o
   8   6   2       83.91       58.90      4.61 o
   9   6   2        7.89        7.66      5.88 o
  10   6   2       12.58       15.08      6.97 o
   1   7   2    10092.01    10924.96    142.12 o
   3   7   2      991.56     1309.92     29.01 o
   4   7   2     1154.66     1156.78     24.19 o
   5   7   2      101.08       78.50      4.94 o
   6   7   2      108.07       81.19      4.89 o
   7   7   2        0.42        8.88      5.09 o
   8   7   2        3.74        5.96      4.79 o
   9   7   2        4.39        9.26      5.94 o
  10   7   2        4.52        9.23     17.43 o
   0   8   2     7990.59     7062.25    122.87 o
   1   8   2      839.94      698.71     10.39 o
   2   8   2       60.34       88.49      5.03 o
   4   8   2      481.91      290.55      7.04 o
   5   8   2        4.53        9.31      4.65 o
   6   8   2       87.92       96.58      5.09 o
   7   8   2       59.07       73.27      5.41 o
   8   8   2        0.38        3.33      5.52 o
   9   8   2      110.72      106.01      6.63 o
   3   9   2       58.79       70.08      4.80 o
   4   9   2      719.89      645.20     12.21 o
   5   9   2        4.37       11.42      5.11 o
   6   9   2       19.49       42.23      5.06 o
   7   9   2      120.25      111.74      6.10 o
   8   9   2        0.74       10.50      5.33 o
   9   9   2        0.34        2.88      5.67 o
   0  10   2     3215.44     2372.12     45.25 o
   1  10   2      260.93      398.06      6.09 o
   2  10   2       16.49        7.22      4.85 o
   3  10   2      301.55      370.41      8.07 o
   4  10   2        6.69        7.05      4.91 o
   5  10   2      150.54      159.12      6.14 o
   6  10   2      174.46      183.38      5.60 o
   7  10   2       63.97       71.07      5.77 o
   8  10   2       30.20       34.51      5.65 o
   9  10   2        0.48        7.23      6.67 o
   1  11   2      133.19      106.92      4.66 o
   3  11   2      143.96      165.21      5.39 o
   5  11   2      455.05      388.51      9.06 o
   6  11   2       13.36       15.92      5.06 o
   7  11   2        9.97       15.25      5.24 o
   8  11   2        4.11        5.35      6.05 o
   0  12   2      172.92      237.96      7.92 o
   1  12   2      612.36      592.03      9.18 o
   3  12   2      243.76      181.74      5.62 o
   4  12   2       43.01       50.15      4.96 o
   5  12   2       18.60       18.27      5.00 o
   6  12   2       46.86       38.37      5.49 o
   7  12   2       15.12       12.23      5.67 o
   8  12   2        7.24        5.12      5.77 o
   1  13   2        0.18       12.35      5.04 o
   2  13   2        0.05        4.74      4.99 o
   3  13   2       81.91      143.25      5.01 o
   4  13   2      101.67      119.98      4.90 o
   5  13   2       50.77       59.34      5.18 o
   6  13   2        0.19        8.78      5.37 o
   7  13   2       21.48       13.68      6.35 o
   0  14   2       19.67       24.55      7.14 o
   1  14   2       60.35       60.73      5.15 o
   2  14   2       58.64       98.18      5.29 o
   3  14   2        2.99        4.68      5.01 o
   4  14   2        0.55        9.10      4.89 o
   5  14   2       40.73       26.42      5.61 o
   6  14   2        9.67        4.78      5.58 o
   7  14   2        0.01        5.57      6.82 o
   1  15   2        1.31       10.60      4.93 o
   2  15   2       33.87       26.85      5.78 o
   4  15   2       36.75       27.02      5.38 o
   5  15   2        0.96       11.44      5.63 o
   6  15   2        5.41        6.73      6.35 o
   0  16   2        0.37        4.37      6.66 o
   1  16   2        1.01        2.56      5.08 o
   2  16   2       48.73       44.06      5.38 o
   3  16   2        5.46       13.39      5.54 o
   4  16   2        0.83       11.30      5.53 o
   5  16   2       38.75       55.00      6.06 o
   1  17   2       52.66       37.01      5.73 o
   2  17   2        1.39        4.95      5.54 o
   3  17   2        3.32        9.45      5.55 o
   4  17   2        0.04        6.54      5.62 o
   0  18   2        8.46       10.86      7.46 o
   1  18   2        6.98       12.19      5.62 o
   2  18   2        0.25        8.48      5.61 o
   3  18   2        1.93        9.85      6.43 o
   1   1   3     7555.89     7710.57    106.71 o
   2   1   3     3061.13     4077.91     32.47 o
   3   1   3     5731.34     5849.15     34.75 o
   4   1   3     1414.03     1652.10     16.47 o
   5   1   3       97.49       74.07      5.14 o
   6   1   3       16.33       16.25      4.46 o
   7   1   3       70.04       58.30      4.49 o
   8   1   3       54.44       50.72      4.81 o
   9   1   3       11.61       16.28      4.89 o
  10   1   3        0.87        6.56      6.32 o
   0   2   3     5799.80     8343.42    243.15 o
   2   2   3     6164.37     6517.68     99.08 o
   3   2   3     1420.66     1857.32     17.68 o
   4   2   3      746.45      823.51     10.51 o
   5   2   3      125.12      215.33      5.07 o
   6   2   3       22.62       22.81      4.73 o
   7   2   3        2.41        4.19      4.62 o
   8   2   3      354.22      316.91      5.20 o
   9   2   3        3.72        7.23      5.21 o
  10   2   3       14.07       17.52      5.23 o
   1   3   3       35.38       35.33      7.06 o
   4   3   3      786.66      826.59     13.13 o
   5   3   3        9.09       15.44      5.08 o
   6   3   3       35.20       31.34      4.56 o
   7   3   3       31.86       44.81      4.50 o
   8   3   3       83.00       86.76      4.91 o
   9   3   3       70.62       75.08      5.26 o
  10   3   3       11.98       13.63      5.43 o
   0   4   3    23400.46    25262.64    488.40 o
   1   4   3     1805.37     1448.05     20.41 o
   2   4   3     1250.92     1143.26     18.08 o
   3   4   3      522.28      457.04      8.01 o
   4   4   3      138.70      240.83      5.88 o
   5   4   3        3.54        4.00      4.88 o
   6   4   3      226.23      190.22      4.85 o
   7   4   3        7.17       15.54      4.87 o
   8   4   3      205.34      149.47      4.93 o
   9   4   3        0.00        4.00      5.55 o
  10   4   3       15.98       16.15      6.03 o
   1   5   3     2554.96     3188.03     44.50 o
   4   5   3      102.48      114.16      5.16 o
   5   5   3      114.80      132.21      5.24 o
   6   5   3      298.39      347.88      5.95 o
   7   5   3        3.53        4.45      4.54 o
   8   5   3       33.39       37.12      4.77 o
   9   5   3        1.22        5.98      5.60 o
  10   5   3       28.54       30.09      7.27 o
   0   6   3     3489.88     3694.07     73.18 o
   1   6   3     6656.75     7107.18     96.65 o
   2   6   3      789.42      848.72     14.29 o
   3   6   3     2258.66     2110.13     47.80 o
   4   6   3        8.12       17.04      5.21 o
   5   6   3       49.50       79.35      4.82 o
   6   6   3        3.22        3.65      4.65 o
   7   6   3        7.95        9.94      4.85 o
   8   6   3       16.40       23.89      4.94 o
   9   6   3       29.57       35.53      5.19 o
  10   6   3       10.34        7.39      7.09 o
   1   7   3      221.05      201.70      5.88 o
   2   7   3      197.22      213.96      5.54 o
   3   7   3      553.57      666.83     18.04 o
   4   7   3       73.14       82.86      5.46 o
   5   7   3        1.92        6.15      4.91 o
   6   7   3        9.40        1.72      4.75 o
   7   7   3        1.35        7.24      5.48 o
   8   7   3       10.89       15.09      5.50 o
   9   7   3        4.20       12.00      5.69 o
   1   8   3      446.00      457.16      7.07 o
   2   8   3      715.56      801.94     14.11 o
   3   8   3       81.15       79.96      5.08 o
   4   8   3      405.59      431.40      8.74 o
   5   8   3        0.29        4.93      4.87 o
   6   8   3       28.61       28.46      4.81 o
   7   8   3       53.76       53.54      5.16 o
   8   8   3       27.09       30.00      5.38 o
   9   8   3       57.57       43.73      5.93 o
   1   9   3      378.34      450.67      5.24 o
   2   9   3      516.25      622.17     10.32 o
   3   9   3      266.68      295.80      6.81 o
   4   9   3     1985.83     1997.05     34.11 o
   5   9   3       24.19       13.91      4.91 o
   6   9   3      215.61      203.13      5.65 o
   7   9   3      100.66       73.06      5.58 o
   8   9   3       67.25       62.28      5.46 o
   9   9   3        0.10        5.63      6.32 o
   0  10   3      542.69      708.79      7.90 o
   1  10   3     1618.50     1623.98     19.62 o
   2  10   3        6.27       18.32      4.93 o
   3  10   3       15.58       20.97      4.88 o
   4  10   3      159.07      156.26      5.00 o
   5  10   3       16.81       18.12      4.78 o
   6  10   3      255.13      204.29      5.18 o
   7  10   3       42.17       30.68      5.20 o
   8  10   3      110.47       99.70      6.69 o
   9  10   3       13.67       12.72      7.10 o
   1  11   3      348.88      305.28      5.68 o
   2  11   3      130.28       92.26      4.88 o
   3  11   3       42.19       33.45      5.11 o
   4  11   3      578.41      515.21     15.16 o
   5  11   3      150.93      135.67      5.18 o
   6  11   3       26.27       27.41      5.04 o
   7  11   3        1.97        6.77      5.04 o
   8  11   3       36.30       23.85      6.28 o
   0  12   3      641.94      594.03      9.32 o
   1  12   3      374.15      434.19      6.44 o
   2  12   3      245.90      231.04      5.32 o
   3  12   3       85.71       65.70      5.15 o
   4  12   3       87.80       92.68      5.01 o
   5  12   3       90.65       98.38      4.99 o
   6  12   3      131.19      132.64      5.77 o
   7  12   3       10.45       22.74      5.58 o
   8  12   3        8.97       12.31      6.32 o
   1  13   3       60.73       69.23      5.19 o
   2  13   3       25.12       46.98      5.14 o
   3  13   3       26.28       21.03      5.11 o
   4  13   3      147.42      127.79      4.93 o
   5  13   3       29.15       48.34      5.16 o
   6  13   3       13.74       16.91      6.02 o
   7  13   3       35.96       33.73      5.60 o
   0  14   3      269.11      336.28     10.76 o
   1  14   3        1.07        0.10      4.83 o
   2  14   3       87.45       84.43      5.35 o
   3  14   3       77.16       88.00      4.96 o
   4  14   3       72.98       74.44      5.13 o
   5  14   3       90.12       97.15      5.44 o
   6  14   3       26.65       26.48      5.65 o
   7  14   3        9.48       14.06      6.29 o
   1  15   3       81.29       90.32      4.79 o
   2  15   3      477.26      363.29      9.37 o
   3  15   3       16.27       28.85      5.43 o
   4  15   3        7.21        4.07      5.41 o
   5  15   3       40.55       32.93      5.62 o
   6  15   3       12.83       20.93      5.90 o
   0  16   3        7.91        9.64      7.10 o
   1  16   3       89.46       75.59      5.07 o
   2  16   3        0.48        0.01      5.18 o
   3  16   3       11.82       17.30      5.41 o
   4  16   3       21.28       24.71      5.46 o
   5  16   3        0.03       11.56      6.01 o
   1  17   3        4.89        7.49      5.05 o
   2  17   3        0.24       -2.93      5.34 o
   3  17   3       14.75       17.68      5.46 o
   4  17   3       56.78       51.62      5.56 o
   0  18   3       12.52       14.04      8.58 o
   1  18   3       31.47       20.62      5.54 o
   2  18   3        5.95        5.39      5.24 o
   3  18   3        9.16       24.88      6.30 o
   0   0   4    46268.18   125073.02  81253.45 o
   1   0   4     3281.34     4230.33     67.86 o
   2   0   4    18345.79    18564.37    253.72 o
   3   0   4    17463.49    17567.38    127.06 o
   4   0   4      326.58      445.52      7.23 o
   5   0   4      307.67      333.53      8.96 o
   6   0   4      271.94      283.59      7.45 o
   7   0   4      306.54      316.28      7.11 o
   8   0   4       61.58       66.16      7.14 o
   9   0   4       51.00       48.12      7.05 o
  10   0   4        0.24        3.19      7.90 o
   1   1   4     1148.00     1044.26     14.22 o
   2   1   4        0.35        6.88      5.40 o
   3   1   4      549.29      483.91      6.02 o
   4   1   4      219.25      191.71      4.92 o
   5   1   4      212.23      273.74      5.08 o
   6   1   4      243.78      234.09      5.38 o
   7   1   4        6.66        4.72      4.61 o
   8   1   4      126.65      104.40      4.98 o
   9   1   4       84.29       61.21      5.07 o
  10   1   4        6.10       14.40      6.12 o
   0   2   4      147.26      174.60      9.81 o
   2   2   4     5038.28     5030.30     61.08 o
   3   2   4       25.52       26.80      4.80 o
   4   2   4       57.54       34.01      4.80 o
   5   2   4      392.40      418.36      5.51 o
   6   2   4      215.29      267.88      5.74 o
   7   2   4       47.33       58.90      4.75 o
   8   2   4       48.84       43.08      4.87 o
   9   2   4       22.61       27.43      4.72 o
  10   2   4       13.86        8.88      6.15 o
   1   3   4    23364.01    24151.56    482.26 o
   2   3   4     1534.33     1277.92     23.91 o
   3   3   4      592.16      683.20      7.72 o
   4   3   4        0.00        5.13      4.69 o
   5   3   4       59.29       85.30      5.33 o
   6   3   4       12.86       23.99      5.12 o
   7   3   4       41.00       44.51      5.10 o
   8   3   4      130.04      108.06      4.59 o
   9   3   4       56.78       46.01      5.12 o
  10   3   4       11.44        9.80      5.35 o
   0   4   4     5545.97     7217.23    127.94 o
   1   4   4     4682.20     5640.07     82.20 o
   2   4   4     1515.87     1670.94     30.54 o
   3   4   4     1164.96      946.30     16.51 o
   4   4   4      431.56      699.78     13.70 o
   5   4   4     1738.67     1920.62     24.66 o
   6   4   4        0.61        0.86      5.04 o
   7   4   4        0.66        9.69      4.59 o
   8   4   4        0.38        8.65      5.13 o
   9   4   4        4.66       -1.15      6.39 o
  10   4   4        3.68        1.71      5.36 o
   1   5   4     1238.50     1804.14     23.53 o
   3   5   4      148.50      104.91      4.69 o
   4   5   4      289.54      345.84      8.87 o
   5   5   4      117.51       75.99      5.66 o
   6   5   4       14.02       10.78      4.77 o
   7   5   4       67.02       77.40      4.58 o
   8   5   4        2.05        9.65      4.74 o
   9   5   4       31.17       27.21      5.62 o
  10   5   4       11.01       18.89      6.37 o
   0   6   4     2634.89     2075.33     38.74 o
   1   6   4     4470.93     4116.10     53.80 o
   2   6   4      246.71      332.72      5.90 o
   5   6   4      137.19      134.85      5.38 o
   6   6   4       32.15       39.64      4.90 o
   7   6   4        4.29       13.22      5.37 o
   8   6   4        2.27       13.47      4.97 o
   9   6   4       23.96       24.65      5.26 o
  10   6   4        5.25       10.90      6.72 o
   1   7   4     1080.54     1625.88     27.20 o
   4   7   4       69.79       66.55      5.32 o
   5   7   4       43.89       38.97      4.79 o
   6   7   4      256.73      238.45      5.47 o
   7   7   4      198.59      160.71      5.73 o
   8   7   4       28.21       32.30      5.48 o
   9   7   4        9.58        5.41      5.84 o
   0   8   4     7170.44     6422.18    108.37 o
   1   8   4     1398.41     2046.08     30.48 o
   2   8   4     2344.53     2629.55     48.50 o
   3   8   4        0.87       18.00      5.00 o
   5   8   4       12.67       16.55      4.98 o
   6   8   4        9.65       11.06      4.72 o
   7   8   4        0.23       11.01      5.40 o
   8   8   4        1.95       13.97      6.09 o
   9   8   4       74.18       60.75      6.80 o
   1   9   4     4148.95     3319.61     49.59 o
   2   9   4      722.03      539.39      6.48 o
   3   9   4      418.90      371.53      9.74 o
   4   9   4        4.39       22.90      5.16 o
   5   9   4       55.76       79.92      5.05 o
   6   9   4      360.82      388.89     10.49 o
   7   9   4        0.66        4.99      5.34 o
   8   9   4       54.85       48.69      5.84 o
   9   9   4        1.27        8.67      6.52 o
   0  10   4     1248.39     1677.27     21.42 o
   1  10   4      258.15      206.70      5.68 o
   2  10   4       20.55       15.59      4.69 o
   3  10   4     1667.96     1263.41     22.36 o
   4  10   4       53.74       44.75      5.22 o
   5  10   4      856.61      777.96     16.66 o
   6  10   4      341.06      319.18      9.32 o
   7  10   4       79.60       71.73      5.18 o
   8  10   4        5.56       11.44      6.89 o
   9  10   4        4.09        1.30      6.56 o
   1  11   4       14.97        0.00      5.34 o
   2  11   4       85.52       46.28      4.71 o
   3  11   4        3.98        3.43      5.59 o
   4  11   4       22.53       30.72      5.12 o
   5  11   4      101.62      120.68      5.01 o
   6  11   4       71.51       64.47      4.98 o
   7  11   4        5.41       13.78      5.43 o
   8  11   4        0.42        6.65      5.80 o
   0  12   4      237.05      180.53      8.25 o
   1  12   4       36.12       43.33      4.85 o
   2  12   4      829.86      967.36     18.19 o
   3  12   4      175.27      259.07      5.13 o
   4  12   4      530.41      534.14     11.67 o
   5  12   4       97.64      137.86      5.14 o
   6  12   4       11.29       14.69      5.06 o
   7  12   4        0.02        4.23      5.69 o
   8  12   4        3.33        2.05      5.98 o
   1  13   4      132.96      208.53      6.24 o
   2  13   4       11.28       20.16      5.21 o
   3  13   4       58.06       82.91      5.50 o
   4  13   4       82.68       62.25      5.28 o
   5  13   4       15.92       20.50      4.81 o
   6  13   4        2.43        3.14      5.71 o
   7  13   4        1.64       15.20      6.12 o
   0  14   4       95.44       64.41      7.03 o
   1  14   4        7.81       13.05      4.71 o
   2  14   4      177.69      136.23      5.09 o
   3  14   4      129.28      108.18      5.02 o
   4  14   4        1.69        4.55      5.00 o
   6  14   4        0.04       11.52      6.08 o
   7  14   4        0.02        4.80      5.88 o
   1  15   4        7.11        9.39      5.07 o
   2  15   4       42.33       33.43      4.88 o
   3  15   4       42.26       30.02      4.96 o
   4  15   4        7.77       13.54      5.73 o
   5  15   4        6.14        4.03      5.26 o
   6  15   4        0.05       14.30      5.97 o
   0  16   4        4.38       17.47      7.31 o
   1  16   4      140.96      117.59      5.68 o
   2  16   4        1.73        6.04      5.51 o
   3  16   4       15.44       19.72      5.57 o
   4  16   4        3.92       16.63      5.36 o
   5  16   4       33.85       26.66      5.93 o
   1  17   4        2.22       11.16      5.57 o
   2  17   4        1.29        9.21      5.83 o
   3  17   4        0.02        6.72      5.51 o
   4  17   4        0.12       -3.64      5.94 o
   0  18   4       54.74       48.23      8.70 o
   1  18   4       41.50       46.50      5.75 o
   2  18   4        0.11       10.17      5.70 o
   3  18   4        2.25        8.42      6.03 o
   1   1   5      219.82      283.86      7.70 o
   2   1   5     3111.63     3297.04     41.13 o
   3   1   5     1023.64     1035.79     10.01 o
   4   1   5      279.50      321.11      5.02 o
   5   1   5       35.91       36.71      5.04 o
   6   1   5        3.85        2.91      5.11 o
   7   1   5       22.29       17.37      5.18 o
   8   1   5      121.02      124.24      4.65 o
   9   1   5        1.21       10.46      5.20 o
  10   1   5       33.05       32.04      5.57 o
   1   2   5     2282.09     1644.61     28.01 o
   2   2   5      824.01      511.76      6.89 o
   3   2   5       42.61       24.45      4.97 o
   4   2   5      639.49      689.89      8.43 o
   5   2   5      114.37      182.93      5.13 o
   6   2   5      340.24      383.10      6.21 o
   7   2   5        5.10       14.77      4.93 o
   8   2   5       11.29       12.31      4.72 o
   9   2   5       33.18       26.65      5.25 o
  10   2   5        1.25       -0.53      6.69 o
   1   3   5       87.82       69.00      6.19 o
   2   3   5        2.07        1.23      5.61 o
   4   3   5      867.43      989.32     12.95 o
   5   3   5      497.24      569.34      6.51 o
   6   3   5       10.52       13.68      4.88 o
   7   3   5        2.39        7.30      4.87 o
   8   3   5       52.80       55.15      4.87 o
   9   3   5       13.64       11.55      5.11 o
  10   3   5        1.48        7.87      5.33 o
   0   4   5     3473.51     3268.82     85.96 o
   1   4   5      863.75      558.04     11.75 o
   2   4   5     2192.15     2105.84     36.98 o
   3   4   5       33.08       13.47      5.21 o
   4   4   5       15.86       20.16      4.63 o
   5   4   5       75.64      114.16      5.51 o
   6   4   5       18.42       32.17      5.76 o
   7   4   5      238.52      263.46      5.03 o
   8   4   5      279.20      272.82      5.62 o
   9   4   5       19.58       13.07      5.71 o
  10   4   5       30.22       27.93      6.21 o
   1   5   5       65.64       35.26      4.93 o
   2   5   5      279.35      240.85      5.17 o
   3   5   5       25.97        8.18      4.61 o
   4   5   5       73.01       97.40      5.03 o
   5   5   5      118.07      116.97      5.65 o
   6   5   5       36.57       51.11      5.50 o
   7   5   5       37.81       21.71      4.97 o
   8   5   5       25.06       34.05      5.31 o
   9   5   5      102.18       73.39      6.38 o
  10   5   5       30.29       32.68      7.72 o
   0   6   5     7111.65     8269.31    130.46 o
   1   6   5        4.82       16.97      4.83 o
   2   6   5      116.29      179.62      4.96 o
   3   6   5     1345.05     1152.55     23.17 o
   4   6   5      625.97      649.53     13.87 o
   5   6   5      460.99      397.34      7.99 o
   6   6   5       13.63       15.21      5.08 o
   7   6   5       31.46       27.12      5.46 o
   8   6   5        0.10        5.07      4.96 o
   9   6   5       21.10       14.36      5.60 o
  10   6   5        3.34        4.18      6.49 o
   1   7   5        9.65       15.18      4.73 o
   2   7   5       88.35       77.13      4.73 o
   3   7   5      587.03      659.39     11.97 o
   4   7   5       30.76       48.30      5.55 o
   5   7   5      212.30      219.03      5.34 o
   6   7   5        9.96       18.09      4.71 o
   7   7   5      499.33      559.53     12.82 o
   8   7   5       33.05       32.15      5.21 o
   9   7   5      100.17      102.62      5.46 o
   1   8   5      208.50      194.00      5.11 o
   2   8   5       73.51       92.21      4.82 o
   3   8   5       88.03       99.18      5.40 o
   4   8   5      134.60      139.02      5.35 o
   5   8   5       54.07       50.23      5.06 o
   6   8   5       40.79       40.77      5.12 o
   7   8   5      114.63      121.97      6.01 o
   8   8   5        9.63        8.67      6.04 o
   9   8   5        0.85       -0.43      5.77 o
   1   9   5       30.35       53.95      5.14 o
   2   9   5      278.49      295.79      5.25 o
   3   9   5       97.82       87.40      5.00 o
   4   9   5      243.49      222.61      5.60 o
   5   9   5        3.92        1.31      4.78 o
   6   9   5        1.83        9.23      5.16 o
   7   9   5       28.02       23.01      5.29 o
   8   9   5       23.27       24.21      5.92 o
   9   9   5        4.23        9.58      6.69 o
   0  10   5     1068.05     1154.87     16.98 o
   1  10   5       90.99       92.58      6.04 o
   2  10   5      712.52      814.89     13.38 o
   3  10   5       51.99       61.25      5.52 o
   4  10   5       26.33       24.35      5.22 o
   5  10   5      207.99      229.02      7.79 o
   6  10   5       10.28       18.54      4.92 o
   7  10   5       36.78       52.57      5.68 o
   8  10   5       10.81       18.26      6.78 o
   9  10   5       24.25       29.21      7.38 o
   1  11   5      536.02      457.43      7.95 o
   2  11   5      147.93      127.24      5.06 o
   3  11   5       86.32       72.96      5.30 o
   4  11   5      106.20      128.42      5.25 o
   5  11   5       15.52       33.62      5.04 o
   6  11   5       74.25       94.98      5.58 o
   7  11   5       29.97       29.13      5.62 o
   8  11   5        0.67       11.54      5.83 o
   0  12   5       14.90       36.68      6.82 o
   1  12   5      809.06      860.90     13.81 o
   2  12   5     1527.44     1407.71     18.76 o
   3  12   5      379.88      451.25     11.27 o
   4  12   5       13.31       14.41      5.76 o
   5  12   5        0.17        5.46      4.92 o
   6  12   5      140.07      114.68      5.24 o
   7  12   5        0.63       10.72      5.57 o
   8  12   5       26.52       21.82      6.39 o
   1  13   5       66.03       67.38      4.89 o
   2  13   5      532.45      454.75     10.32 o
   4  13   5       34.84       28.56      5.02 o
   5  13   5       34.91       28.41      5.09 o
   6  13   5      197.58      173.37      5.75 o
   7  13   5        1.30        2.39      6.20 o
   0  14   5       42.91       49.07      6.76 o
   1  14   5       24.39       22.12      4.74 o
   2  14   5        0.71        3.23      5.06 o
   3  14   5       75.31       82.66      5.31 o
   4  14   5        4.73        5.88      4.99 o
   5  14   5       89.59       79.18      5.55 o
   6  14   5       38.11       36.28      6.08 o
   7  14   5        0.06       -0.17      6.19 o
   1  15   5        6.52       11.26      5.06 o
   2  15   5       23.78       27.31      5.25 o
   3  15   5        5.20        6.72      5.23 o
   4  15   5       46.37       46.26      7.06 o
   5  15   5       84.77       68.20      5.61 o
   6  15   5       23.73       26.07      6.21 o
   0  16   5       47.42       32.61      9.58 o
   1  16   5       74.02       64.57      5.84 o
   2  16   5       27.39       33.92      5.50 o
   3  16   5       14.09       12.98      5.25 o
   4  16   5        0.00        2.69      5.59 o
   5  16   5       16.05       22.21      6.10 o
   1  17   5        4.77        6.50      5.59 o
   2  17   5        0.95       11.35      5.40 o
   3  17   5       83.40       60.78      5.70 o
   4  17   5        6.71       20.72      5.72 o
   0  18   5       11.26        9.75      8.88 o
   1  18   5        2.77        5.22      5.81 o
   2  18   5      128.35      102.24      5.85 o
   3  18   5        0.38        8.03      6.09 o
   1   0   6       75.97       32.80      9.92 o
   3   0   6      393.04      571.40      7.98 o
   4   0   6       18.71        3.93      6.05 o
   5   0   6      573.65      696.69     11.71 o
   6   0   6      805.83      756.13      8.30 o
   7   0   6       34.82       51.74      7.35 o
   8   0   6       12.81       20.46      6.31 o
   9   0   6       15.08       23.19      7.50 o
  10   0   6        0.11        1.76      7.73 o
   1   1   6    74285.35    71881.31    462.72 o
   2   1   6     6107.84     7660.99     80.69 o
   3   1   6       47.50       54.32      5.59 o
   4   1   6      223.52      242.60      4.69 o
   5   1   6       54.50       45.43      4.52 o
   6   1   6      228.75      279.24      5.52 o
   7   1   6       59.44       76.30      5.25 o
   8   1   6       75.84       66.57      4.94 o
   9   1   6       18.20       21.84      5.01 o
  10   1   6        3.05        5.01      5.73 o
   0   2   6     1063.31     1457.38     56.87 o
   1   2   6     2292.98     3199.76     63.15 o
   2   2   6     3280.28     2787.86     39.39 o
   3   2   6      483.09      586.28      7.06 o
   4   2   6     2324.48     2034.87     24.58 o
   5   2   6       93.21      128.29      4.91 o
   6   2   6      192.08      209.24      5.23 o
   7   2   6       52.17       63.06      5.44 o
   8   2   6      103.03       94.91      4.97 o
   9   2   6        4.62       13.02      5.51 o
  10   2   6        6.03        7.80      5.60 o
   1   3   6     3798.75     4321.08     75.19 o
   2   3   6     6243.15     7853.93    136.23 o
   3   3   6      200.80      116.08      4.85 o
   4   3   6     3277.46     3774.02     49.87 o
   5   3   6      689.92      626.03      8.37 o
   6   3   6      204.86      205.69      5.26 o
   7   3   6      164.68      172.70      5.92 o
   8   3   6       33.38       28.69      4.82 o
   9   3   6      173.73      140.87      6.04 o
  10   3   6       10.20       10.76      6.41 o
   0   4   6     3417.22     4609.05    114.18 o
   1   4   6      824.99      706.59     13.80 o
   2   4   6       18.88       16.78      5.10 o
   5   4   6      198.92      206.26      5.16 o
   6   4   6       22.44       11.28      5.57 o
   7   4   6        9.49       23.84      5.38 o
   8   4   6       16.12       19.97      5.60 o
   9   4   6        0.34        1.16      5.21 o
  10   4   6        1.81       -0.06      6.16 o
   2   5   6      201.67      236.90      5.39 o
   3   5   6       84.12       59.45      4.71 o
   4   5   6        1.87        6.83      4.74 o
   5   5   6      627.93      585.61      9.27 o
   6   5   6       29.89       41.82      5.25 o
   7   5   6       26.82       35.02      5.21 o
   8   5   6       90.64      106.96      5.21 o
   9   5   6       36.46       29.69      5.17 o
  10   5   6       16.21       21.49      6.66 o
   0   6   6     7391.12     6942.30    161.20 o
   2   6   6       52.73       57.06      4.82 o
   3   6   6     6142.34     5545.35     88.25 o
   4   6   6      248.49      179.54      5.13 o
   5   6   6      144.16      179.10      6.52 o
   6   6   6       70.42       73.79      5.70 o
   7   6   6       15.51       11.32      5.16 o
   8   6   6        0.70        3.61      4.92 o
   9   6   6        0.32        0.69      6.13 o
  10   6   6       33.56       24.82      6.54 o
   1   7   6       38.61       22.24      4.95 o
   2   7   6     1096.26     1069.30     16.17 o
   3   7   6      681.94      680.95      9.24 o
   4   7   6      932.17     1086.87     22.75 o
   5   7   6        7.01       18.76      5.25 o
   6   7   6       39.91       63.47      5.53 o
   7   7   6       27.98       43.34      5.45 o
   8   7   6       66.78       66.56      5.68 o
   9   7   6        3.62       10.65      6.21 o
   0   8   6     5423.37     6429.12    125.91 o
   1   8   6        3.63       11.18      4.68 o
   2   8   6      929.69      984.14     18.37 o
   4   8   6        1.83        3.80      5.31 o
   5   8   6       76.74       57.43      5.25 o
   6   8   6      208.64      188.36      5.26 o
   7   8   6      212.78      197.10      5.49 o
   8   8   6       10.13       10.86      5.86 o
   9   8   6       26.99       28.97      6.23 o
   2   9   6      157.25      160.63      4.95 o
   3   9   6       94.13       92.02      5.18 o
   4   9   6        0.79        6.08      5.18 o
   5   9   6       12.00        5.57      5.23 o
   6   9   6       53.91       61.74      5.06 o
   7   9   6      168.13      153.07      5.16 o
   8   9   6      159.20      146.77      5.96 o
   9   9   6       22.42       26.37      6.30 o
   0  10   6      151.59      143.11      6.79 o
   1  10   6     1082.17      902.87     11.67 o
   2  10   6       34.33       36.80      5.28 o
   4  10   6       24.63       30.09      5.90 o
   5  10   6      961.62      937.58     19.62 o
   6  10   6       11.27       10.60      4.97 o
   7  10   6      114.76      104.35      5.49 o
   8  10   6       22.63       27.71      6.40 o
   1  11   6      169.57       86.09      5.33 o
   2  11   6      139.07      159.44      5.31 o
   3  11   6      388.03      347.55      8.57 o
   4  11   6       97.77      113.27      5.05 o
   5  11   6       21.52       34.36      5.27 o
   6  11   6        0.55       12.29      6.21 o
   7  11   6      100.16       97.68      5.41 o
   8  11   6        0.01        5.44      6.00 o
   0  12   6      186.55      164.49      8.28 o
   1  12   6       41.48       63.42      5.24 o
   2  12   6      126.96      146.35      4.99 o
   3  12   6      101.79       62.83      4.85 o
   4  12   6      101.56      121.83      7.29 o
   5  12   6      181.46      135.28      6.39 o
   6  12   6        4.84        5.09      5.56 o
   7  12   6        0.28        8.31      6.08 o
   8  12   6        0.30       12.81      6.61 o
   1  13   6      138.02      120.81      5.23 o
   2  13   6      524.59      499.87      9.92 o
   3  13   6       88.60       95.84      5.04 o
   4  13   6       27.48       43.10      5.07 o
   5  13   6       58.42       66.60      5.82 o
   6  13   6        0.94        5.86      5.28 o
   7  13   6       68.20       75.41      6.33 o
   0  14   6       81.48       53.76      7.15 o
   1  14   6        0.23        4.09      4.91 o
   2  14   6        1.17       12.87      4.63 o
   3  14   6       95.73      117.11      5.01 o
   4  14   6       46.86       48.95      5.22 o
   5  14   6        0.47        8.63      6.17 o
   6  14   6        3.72       11.37      5.74 o
   7  14   6        5.63       13.21      6.47 o
   1  15   6        0.87        2.44      5.31 o
   2  15   6       85.64       71.46      5.33 o
   3  15   6       32.48       31.43      5.37 o
   4  15   6        0.03        9.83      5.28 o
   5  15   6        2.61       11.60      5.51 o
   6  15   6       15.04       14.74      6.46 o
   0  16   6      165.13      167.73      8.70 o
   1  16   6        5.40       13.77      5.23 o
   2  16   6       60.78       41.41      5.10 o
   3  16   6       21.48       24.56      5.49 o
   4  16   6        0.24        7.83      5.35 o
   5  16   6        8.42       14.97      5.89 o
   1  17   6       28.26       37.58      6.29 o
   2  17   6       18.23       25.63      5.29 o
   3  17   6       27.66       31.49      5.86 o
   4  17   6        5.45        6.85      6.14 o
   0  18   6       86.07       84.71      8.78 o
   1  18   6        0.48        7.22      5.88 o
   2  18   6       43.21       46.25      5.83 o
   3  18   6        3.85        3.71      9.70 o
   1   1   7    17905.25    20157.11    333.23 o
   2   1   7      121.67       99.02      7.12 o
   3   1   7     1009.48      980.61     12.29 o
   4   1   7      387.84      353.96      5.23 o
   5   1   7        6.89       14.64      4.45 o
   6   1   7      292.61      279.35      5.61 o
   7   1   7      587.74      570.91      6.04 o
   8   1   7       73.70       67.11      5.41 o
   9   1   7       45.53       47.47      4.73 o
  10   1   7       74.81       78.04      6.08 o
   0   2   7     9123.10     9136.35    370.02 o
   1   2   7     6689.28     6272.34    125.89 o
   2   2   7     3048.33     2820.08     41.64 o
   3   2   7        9.17       15.90      5.28 o
   4   2   7      279.34      233.44      5.07 o
   5   2   7      147.85      136.01      5.16 o
   6   2   7      328.53      319.70      5.77 o
   7   2   7      353.44      354.50      6.00 o
   8   2   7        5.07        7.07      5.24 o
   9   2   7        2.28       13.02      5.37 o
  10   2   7        0.01        9.10      6.27 o
   1   3   7       44.02       11.87      6.20 o
   2   3   7     1082.67     1089.15     18.67 o
   3   3   7        9.09        1.81      4.81 o
   4   3   7      646.49      809.43     11.50 o
   5   3   7        4.79       13.80      4.78 o
   6   3   7      115.97      105.28      5.56 o
   7   3   7      169.54      192.19      5.67 o
   8   3   7       69.73       60.33      5.13 o
   9   3   7       20.22       21.45      5.78 o
  10   3   7       10.55       10.79      6.53 o
   0   4   7      160.14      144.05      7.88 o
   1   4   7      265.79      190.15      5.68 o
   2   4   7      583.38      946.29     19.29 o
   3   4   7      488.66      456.57      6.20 o
   4   4   7      163.92      193.57      4.98 o
   5   4   7      521.22      627.98      8.74 o
   6   4   7       51.59       47.93      5.94 o
   7   4   7      503.46      412.95      8.81 o
   8   4   7       44.35       49.05      5.46 o
   9   4   7       23.49       17.45      5.73 o
  10   4   7       36.12       33.42      6.28 o
   1   5   7      104.32       92.46      5.08 o
   2   5   7      142.46      121.47      5.13 o
   3   5   7      344.80      368.75      7.49 o
   4   5   7      236.46      268.39      5.34 o
   5   5   7      276.43      301.18      5.34 o
   6   5   7      105.15      113.40      5.78 o
   7   5   7      154.81      113.60      5.59 o
   8   5   7        3.86       11.13      5.82 o
   9   5   7        1.01        6.25      5.63 o
  10   5   7        0.01        5.49      6.17 o
   0   6   7      513.18      539.25     11.69 o
   1   6   7      131.32      145.60      4.98 o
   2   6   7     1414.97     1377.70     23.95 o
   3   6   7       12.25       24.15      4.93 o
   4   6   7       88.45      112.45      5.28 o
   5   6   7      148.33       91.86      5.40 o
   6   6   7        3.91       17.15      5.21 o
   7   6   7        0.00        4.76      5.53 o
   8   6   7       39.83       34.69      5.64 o
   9   6   7        0.40        3.96      6.15 o
   1   7   7      248.88      313.84      8.10 o
   2   7   7      269.74      331.19      5.04 o
   3   7   7        0.24        7.68      4.89 o
   4   7   7      244.73      236.74      6.41 o
   5   7   7        7.91       24.51      5.65 o
   6   7   7      447.29      465.85     10.81 o
   7   7   7       47.95       34.25      5.78 o
   8   7   7       12.36       20.97      6.16 o
   9   7   7       76.56       59.77      5.94 o
   0   8   7      790.65      769.32     19.84 o
   1   8   7        4.61       14.35      4.54 o
   2   8   7       34.11       42.23      4.88 o
   3   8   7      352.22      424.61      7.43 o
   4   8   7       21.01       21.03      4.85 o
   5   8   7        1.15        8.16      5.32 o
   6   8   7        7.68       14.55      5.29 o
   7   8   7       11.89        8.07      5.10 o
   8   8   7        1.01        5.19      6.53 o
   9   8   7       35.25       36.15      6.60 o
   1   9   7      361.25      422.13      6.26 o
   2   9   7       51.62       57.61      4.68 o
   3   9   7       31.81       27.83      4.70 o
   4   9   7      175.60      163.45      5.09 o
   5   9   7      945.96      928.57     14.26 o
   6   9   7      680.67      584.41     13.21 o
   7   9   7      113.74      139.40      5.64 o
   8   9   7        0.66        4.72      5.74 o
   9   9   7        3.08        7.67      6.15 o
   0  10   7     2369.41     2530.10     61.23 o
   1  10   7      109.51      135.70      5.08 o
   2  10   7      607.48      704.75     12.07 o
   3  10   7       44.28       38.00      5.02 o
   4  10   7       40.03       50.37      5.31 o
   5  10   7       26.99       30.59      5.33 o
   6  10   7       34.90       27.17      5.07 o
   7  10   7       13.95       18.96      5.98 o
   8  10   7       61.01       64.18      5.96 o
   1  11   7      241.40      353.97      5.20 o
   2  11   7       13.10       20.99      4.85 o
   3  11   7      318.79      278.84      5.60 o
   4  11   7       26.85       20.21      5.15 o
   5  11   7       19.95       30.85      5.51 o
   6  11   7        6.56        7.30      6.21 o
   7  11   7       40.20       32.44      5.62 o
   8  11   7       45.67       29.30      6.57 o
   0  12   7      334.20      377.86      8.64 o
   1  12   7      490.76      449.30      8.92 o
   2  12   7      731.79      794.28     14.37 o
   3  12   7      174.17      202.39      6.28 o
   4  12   7       24.25       45.12      5.28 o
   5  12   7       32.94       44.29      5.32 o
   6  12   7        0.22        5.42      5.93 o
   7  12   7       35.55       30.88      5.99 o
   8  12   7        0.12        4.95      6.48 o
   1  13   7      522.85      531.51      8.66 o
   2  13   7      849.56      786.25     16.65 o
   3  13   7        0.32        8.32      5.31 o
   4  13   7       24.74       33.66      5.09 o
   5  13   7        0.28       11.73      5.58 o
   6  13   7       11.54       20.66      5.47 o
   7  13   7       40.87       36.71      6.33 o
   0  14   7      651.32      591.00     18.82 o
   1  14   7       55.34       85.15      4.66 o
   2  14   7       11.79       12.18      5.03 o
   3  14   7       36.79       30.85      5.10 o
   4  14   7      182.28      168.92      5.11 o
   5  14   7       11.51       14.47      5.92 o
   6  14   7        7.38       19.38      5.70 o
   7  14   7        0.69       27.47     20.30 o
   1  15   7       34.40       39.69      5.57 o
   2  15   7        3.40       12.78      5.14 o
   3  15   7        4.77        7.69      4.97 o
   4  15   7        2.02       10.35      5.43 o
   5  15   7      129.69      107.77      6.45 o
   6  15   7        7.89        4.27      5.76 o
   0  16   7       10.39       20.08      8.43 o
   1  16   7       15.53       20.13      5.41 o
   2  16   7       97.79       78.29      5.27 o
   3  16   7        2.88        6.81      5.52 o
   4  16   7       10.94       17.45      5.26 o
   5  16   7       23.70       17.47      6.49 o
   1  17   7        8.40       11.61      5.86 o
   2  17   7        0.30        7.16      5.11 o
   3  17   7       22.71       10.37      6.17 o
   4  17   7       15.89       22.71      6.01 o
   0  18   7       36.40       40.73     11.27 o
   1  18   7       87.36       59.15      6.51 o
   2  18   7       67.68       52.25      5.66 o
   0   0   8    49869.05    49439.63    565.92 o
   1   0   8    49553.79    48721.14    872.08 o
   3   0   8     5200.78     6025.14    134.14 o
   4   0   8     1968.99     2521.97     44.33 o
   5   0   8      226.66      201.84      7.02 o
   6   0   8     1903.06     1935.72     18.89 o
   7   0   8       40.23       40.89      7.15 o
   8   0   8      141.50      157.96      7.70 o
   9   0   8       29.63       35.54      7.95 o
  10   0   8        6.59       15.65      8.96 o
   1   1   8      646.76      371.60      8.45 o
   2   1   8      662.87      435.25      7.17 o
   3   1   8        2.69       17.47      5.47 o
   4   1   8      168.54      132.37      4.98 o
   5   1   8        1.77        3.12      4.78 o
   6   1   8       26.09       22.53      4.79 o
   7   1   8        0.00       10.30      5.34 o
   8   1   8        0.29        3.51      5.30 o
   9   1   8        0.33       12.75      5.33 o
  10   1   8       15.94       13.10      5.31 o
   0   2   8    12856.36    14088.55    497.59 o
   1   2   8     2724.28     2692.42     64.82 o
   2   2   8     2579.53     2947.36     54.30 o
   3   2   8     3812.08     4404.03     67.67 o
   4   2   8      216.73      171.61      5.55 o
   5   2   8       44.17       77.54      5.04 o
   6   2   8     1035.80      995.53     13.05 o
   7   2   8      119.81      107.87      5.59 o
   8   2   8        3.83        6.53      5.88 o
   9   2   8       17.89       23.73      5.94 o
  10   2   8        0.02        6.76      6.69 o
   1   3   8       43.73       43.41      5.71 o
   2   3   8     3759.70     3336.40     49.77 o
   3   3   8       69.30       28.96      5.27 o
   4   3   8     1375.01     1448.48     17.63 o
   5   3   8      170.35      206.30      5.13 o
   6   3   8       39.19       43.02      5.25 o
   7   3   8      327.42      349.57      8.40 o
   8   3   8       33.13       34.50      5.83 o
   9   3   8       24.51       24.74      6.00 o
  10   3   8       39.83       33.05      6.25 o
   0   4   8     1330.74     1939.46     50.75 o
   1   4   8     1020.53      713.98     16.60 o
   2   4   8     1933.98     2026.20     33.95 o
   3   4   8      964.39      813.33     12.34 o
   4   4   8        0.29        0.41      4.76 o
   5   4   8       72.71       52.24      4.93 o
   6   4   8       12.46       21.36      5.71 o
   7   4   8      275.81      255.98      6.71 o
   8   4   8      127.46      130.25      5.72 o
   9   4   8        3.91        3.68      5.37 o
  10   4   8        0.05        6.71      7.14 o
   1   5   8     1465.95     1124.78     24.82 o
   2   5   8      262.62      295.16      6.40 o
   4   5   8      178.41      124.98      4.87 o
   5   5   8      190.13      166.52      5.13 o
   6   5   8        0.72        8.30      5.35 o
   7   5   8      402.23      350.83      8.10 o
   8   5   8        0.06        4.66      5.74 o
   9   5   8        4.74        3.30      6.30 o
  10   5   8        9.14       13.81      7.27 o
   0   6   8     1401.45     1393.38     31.06 o
   2   6   8      532.55      464.97      8.90 o
   4   6   8      650.44      726.52     11.89 o
   5   6   8       65.46       59.90      4.86 o
   6   6   8      184.37      173.94      5.53 o
   7   6   8       58.78       57.50      5.43 o
   8   6   8       61.52       61.43      5.35 o
   9   6   8        2.63        4.02      6.88 o
   1   7   8       31.26        6.60      4.76 o
   2   7   8       10.93        2.47      4.76 o
   3   7   8      216.15      320.60      6.87 o
   4   7   8      505.59      473.06      9.08 o
   5   7   8      182.80      142.96      4.91 o
   6   7   8       60.41       53.41      5.83 o
   7   7   8      159.10      163.99      5.85 o
   8   7   8       65.39       62.88      6.61 o
   9   7   8       28.99       20.70      5.86 o
   0   8   8      164.05      143.25      7.08 o
   2   8   8      185.72      195.53      4.81 o
   3   8   8       71.53      125.39      4.98 o
   4   8   8        2.01        8.27      4.85 o
   5   8   8       92.23       58.28      5.30 o
   6   8   8      591.25      604.93     13.79 o
   7   8   8        0.88        6.99      5.75 o
   8   8   8        0.15        6.26      6.14 o
   9   8   8       39.23       34.78      7.62 o
   1   9   8      288.28      159.41      4.79 o
   2   9   8       30.54       21.94      4.56 o
   3   9   8      696.98      621.98      8.76 o
   4   9   8       34.24       45.37      4.78 o
   5   9   8       35.79       34.42      5.54 o
   6   9   8       10.42       28.18      5.63 o
   7   9   8       43.01       44.02      5.51 o
   8   9   8       17.80       13.17      5.86 o
   9   9   8       13.27       13.31      6.64 o
   0  10   8      244.06      322.98     10.85 o
   1  10   8      297.53      464.78      7.94 o
   2  10   8       37.26       23.31      4.65 o
   3  10   8      310.43      496.10      9.70 o
   4  10   8       93.59      118.34      5.24 o
   5  10   8        2.05        4.37      5.19 o
   6  10   8      215.14      185.38      7.13 o
   7  10   8        4.00        8.37      6.18 o
   8  10   8       14.90       11.72      5.86 o
   1  11   8      211.74      145.54      4.89 o
   2  11   8      190.18      177.94      5.00 o
   3  11   8      134.37      161.47      5.32 o
   4  11   8      161.77      193.63      5.41 o
   5  11   8        0.77        8.41      5.52 o
   6  11   8      100.38       98.63      5.38 o
   7  11   8        0.03       -0.19      5.96 o
   8  11   8        0.00        8.52      6.42 o
   0  12   8      323.55      364.21      8.07 o
   1  12   8        8.81       14.98      5.30 o
   2  12   8      301.60      352.11      5.51 o
   3  12   8       35.48       38.38      4.96 o
   4  12   8       68.91       81.98      5.48 o
   5  12   8       17.57       23.87      5.35 o
   6  12   8        4.55        4.87      5.52 o
   7  12   8       13.85       21.90      6.28 o
   1  13   8      268.00      276.98      7.28 o
   2  13   8       33.50       42.73      5.17 o
   3  13   8       28.27       20.57      5.08 o
   4  13   8      365.19      285.57      8.73 o
   5  13   8       25.29       26.99      6.16 o
   6  13   8      143.67      114.14      5.83 o
   7  13   8       19.06       20.44      5.96 o
   0  14   8       17.33       15.19      6.96 o
   1  14   8      119.64      109.20      4.77 o
   2  14   8        3.80        6.11      5.01 o
   3  14   8       10.28       18.27      5.05 o
   4  14   8       76.38       81.25      5.36 o
   5  14   8        4.53        7.26      5.74 o
   6  14   8        1.08       12.68      5.82 o
   1  15   8        5.55       13.68      5.38 o
   2  15   8        4.43       15.32      5.34 o
   3  15   8       33.04       38.37      5.09 o
   4  15   8        5.95       14.67      5.66 o
   5  15   8        2.05       11.32      6.12 o
   6  15   8       60.91       62.61      6.03 o
   0  16   8       18.67       13.46      7.17 o
   1  16   8      127.70      106.88      5.53 o
   2  16   8       16.72       33.85      5.57 o
   3  16   8        0.00        4.02      5.69 o
   4  16   8       36.47       22.40      5.71 o
   5  16   8       10.58       13.72      6.30 o
   1  17   8        6.81       10.37      5.67 o
   2  17   8       22.68       30.37      5.73 o
   3  17   8       43.63       39.21      6.28 o
   4  17   8       38.19       44.47      6.44 o
   0  18   8        3.82        4.34      8.70 o
   1  18   8       62.01       49.43      6.52 o
   2  18   8       65.47       58.00      7.59 o
   1   1   9     5336.83     5289.60     79.69 o
   2   1   9      278.68      383.53      6.52 o
   3   1   9     1015.95     1119.92     16.15 o
   4   1   9       10.99       31.33      5.12 o
   5   1   9        1.11        8.62      4.79 o
   6   1   9      742.07      785.76      6.78 o
   7   1   9       80.62       73.54      5.89 o
   8   1   9       18.33       21.83      5.56 o
   9   1   9       31.69       31.47      5.55 o
  10   1   9        9.16       18.53      5.89 o
   0   2   9      676.79      603.49     24.78 o
   1   2   9     1180.39     1404.67     34.26 o
   2   2   9     1141.47      878.98     15.75 o
   3   2   9     1785.09     2266.30     30.05 o
   4   2   9      228.14      197.47      5.69 o
   5   2   9        3.37       10.54      4.92 o
   6   2   9      173.71      164.52      5.41 o
   7   2   9      803.69      813.62      9.98 o
   8   2   9        7.74       15.26      5.61 o
   9   2   9       16.33       12.58      5.70 o
  10   2   9        1.65        3.11      6.61 o
   2   3   9       10.45       -1.40      5.45 o
   3   3   9      784.74      814.37     16.66 o
   4   3   9      421.57      422.18      7.17 o
   5   3   9      155.17      150.49      5.20 o
   6   3   9       88.83       73.68      5.79 o
   7   3   9       71.47       76.79      6.06 o
   8   3   9      123.30      129.01      6.28 o
   9   3   9        1.04        8.73      6.27 o
  10   3   9       17.20       12.50      7.11 o
   0   4   9     5194.37     4970.23    201.60 o
   1   4   9       91.39      137.28      5.45 o
   2   4   9      148.84      198.17      5.45 o
   3   4   9       19.30       30.16      4.91 o
   4   4   9       25.40       30.91      4.84 o
   5   4   9       87.79       79.94      5.10 o
   6   4   9        8.26       18.03      5.96 o
   7   4   9      289.62      289.11      6.96 o
   8   4   9      209.89      242.95      6.00 o
   9   4   9       17.09       21.31      5.82 o
  10   4   9        4.37        5.14      7.30 o
   1   5   9     1183.44     1255.08     21.26 o
   2   5   9      712.74      847.49     16.58 o
   4   5   9       45.32       68.63      4.87 o
   5   5   9      366.73      400.88      7.09 o
   6   5   9      124.73      118.54      5.39 o
   7   5   9       80.30      112.37      6.45 o
   8   5   9       13.63       32.11      6.65 o
   9   5   9        0.88        6.44      6.82 o
  10   5   9        0.09       -3.60      8.23 o
   0   6   9      312.86      321.98      9.85 o
   1   6   9     1980.30     2233.58     43.01 o
   2   6   9      827.64      939.02     17.14 o
   3   6   9       11.23       13.04      4.83 o
   4   6   9       23.64       22.60      4.93 o
   5   6   9       20.23       28.06      4.85 o
   6   6   9      116.95      111.35      5.57 o
   7   6   9      199.95      163.57      5.94 o
   8   6   9        0.21        7.02      5.93 o
   9   6   9       15.23       17.94      6.34 o
   1   7   9     2084.93     2216.63     33.79 o
   2   7   9      241.57      181.06      4.79 o
   3   7   9      306.82      264.82      5.27 o
   4   7   9      377.15      343.42      5.56 o
   5   7   9       40.87       37.02      5.01 o
   6   7   9       29.20       26.59      5.43 o
   7   7   9      195.67      174.72      6.03 o
   8   7   9       50.18       46.81      6.11 o
   9   7   9        0.01        0.40      7.97 o
   0   8   9     1160.13     1186.78     35.34 o
   1   8   9     2085.74     2155.01     32.25 o
   2   8   9      250.61      282.55      5.00 o
   3   8   9       79.91       77.89      4.78 o
   4   8   9      208.02      214.26      5.06 o
   5   8   9      470.88      491.65      8.90 o
   6   8   9       34.62       26.07      5.67 o
   7   8   9       33.97       45.31      5.65 o
   8   8   9        0.23        5.99      6.36 o
   9   8   9       11.50       15.59      6.97 o
   1   9   9      168.94      142.56      4.72 o
   3   9   9      153.63      146.80      4.94 o
   4   9   9        0.15       12.84      4.65 o
   5   9   9      743.53      621.64     12.47 o
   6   9   9       11.79       28.02      5.47 o
   7   9   9        8.42       13.31      5.58 o
   8   9   9       48.78       34.28      6.37 o
   9   9   9       18.82       16.70      6.87 o
   0  10   9      650.31      583.68     15.41 o
   1  10   9      187.01      214.70      5.74 o
   2  10   9       14.11       32.52      4.51 o
   3  10   9      586.46      711.74     12.50 o
   4  10   9        1.01        8.99      4.66 o
   5  10   9       21.30       19.41      5.19 o
   6  10   9        1.57        8.17      5.28 o
   7  10   9       14.30       20.38      5.75 o
   8  10   9       41.51       45.04      6.37 o
   1  11   9      219.42      243.67      5.81 o
   2  11   9       77.41      113.58      4.96 o
   3  11   9        5.71       11.97      4.93 o
   4  11   9        1.66       10.03      5.29 o
   5  11   9      363.43      356.52      5.60 o
   6  11   9        0.77        4.29      5.42 o
   7  11   9        2.82        9.66      6.20 o
   8  11   9       23.30       35.03      5.93 o
   0  12   9      832.22      763.31     20.08 o
   1  12   9      121.57      148.33      5.37 o
   2  12   9      288.19      290.44      4.99 o
   3  12   9      107.23       60.31      5.25 o
   4  12   9      276.32      217.80      5.54 o
   5  12   9       12.01       24.27      5.30 o
   6  12   9       73.56       64.84      5.43 o
   7  12   9        0.01        2.96      5.72 o
   1  13   9       16.42        6.12      5.31 o
   2  13   9       15.42       34.86      5.11 o
   3  13   9       64.68       91.01      5.13 o
   4  13   9       86.05       90.74      5.35 o
   5  13   9        0.66        4.12      5.41 o
   6  13   9       63.77       60.74      5.88 o
   7  13   9       20.66       23.91      6.06 o
   0  14   9      257.07      271.51     10.95 o
   1  14   9        3.25        0.04      5.31 o
   2  14   9        1.41        5.74      5.12 o
   3  14   9       16.02       32.74      4.86 o
   4  14   9       50.81       35.10      5.45 o
   5  14   9       20.48        9.11      5.75 o
   6  14   9       17.23       21.70      5.78 o
   1  15   9       14.23       30.60      5.75 o
   2  15   9       24.56       32.91      5.60 o
   3  15   9       16.98       14.43      5.07 o
   4  15   9       10.66       20.15      5.68 o
   5  15   9        0.79        2.77      6.02 o
   6  15   9        0.39        6.04      7.02 o
   0  16   9       77.08       58.38      7.82 o
   1  16   9        7.11       10.37      5.71 o
   2  16   9       32.29       28.54      5.33 o
   3  16   9       14.17       21.08      5.95 o
   4  16   9        1.06        3.38      5.67 o
   5  16   9       15.72       19.09      6.50 o
   1  17   9        0.08        3.13      6.17 o
   2  17   9       15.79       18.53      5.99 o
   3  17   9        1.02        5.74      6.22 o
   4  17   9        5.37       11.52      7.76 o
   0  18   9       32.01       28.84      8.37 o
   1  18   9        6.91       12.17      6.47 o
   2  18   9        1.50       11.63      6.11 o
   0   0  10      165.42      249.18     13.54 o
   1   0  10      447.75      284.57      9.86 o
   2   0  10    11306.14    10900.91    142.36 o
   3   0  10      745.28      886.27      9.67 o
   4   0  10     1251.39     1057.56     29.58 o
   5   0  10      190.41      145.20      6.82 o
   6   0  10      787.45      744.27     10.12 o
   7   0  10      820.45      694.35      9.10 o
   8   0  10      158.24      141.49      8.11 o
   9   0  10        3.70        4.10      8.19 o
  10   0  10        0.10        5.21      8.80 o
   1   1  10     1168.04      801.18     12.87 o
   2   1  10     2518.65     2324.53     40.57 o
   3   1  10     5803.25     5018.87     58.70 o
   4   1  10     2968.53     2894.99     43.28 o
   5   1  10      137.38      129.06      5.24 o
   6   1  10      235.02      245.11      5.69 o
   7   1  10       49.58       53.32      5.32 o
   8   1  10       51.70       49.50      5.66 o
   9   1  10       17.62       21.23      6.25 o
  10   1  10       14.54       19.39      6.39 o
   0   2  10      385.47      625.96     18.73 o
   1   2  10     1496.21     1942.49     46.51 o
   2   2  10     2030.28     2208.25     38.63 o
   3   2  10     1590.64     1772.12     24.38 o
   4   2  10       54.89       92.14      5.22 o
   5   2  10       28.67       18.93      5.05 o
   6   2  10      216.57      253.87      5.83 o
   7   2  10      477.44      438.17      7.61 o
   8   2  10        3.55        1.58      6.24 o
   9   2  10        0.01        3.11      6.47 o
  10   2  10       12.09       12.86      6.45 o
   1   3  10     2411.12     2274.53     48.35 o
   2   3  10      106.48       51.15      5.65 o
   4   3  10       20.99       23.52      4.85 o
   5   3  10      278.34      265.11      5.61 o
   6   3  10      563.91      534.40      9.86 o
   7   3  10      189.79      189.11      6.26 o
   8   3  10       77.03       83.00      6.23 o
   9   3  10        8.59       19.58      6.72 o
  10   3  10        0.28        7.99      7.24 o
   0   4  10      261.78      242.25      8.26 o
   1   4  10      674.81      508.64     13.79 o
   2   4  10      146.80      164.72      5.63 o
   3   4  10      960.35      856.23     16.59 o
   4   4  10      346.97      313.50      5.60 o
   5   4  10        0.31        7.33      5.04 o
   6   4  10        3.87        1.92      6.72 o
   7   4  10        1.80        4.88      6.59 o
   8   4  10       53.09       50.96      6.05 o
   9   4  10       19.78       15.74      6.59 o
  10   4  10       16.37       16.44      7.25 o
   1   5  10       86.22       52.25      5.49 o
   2   5  10      660.98      921.23     17.64 o
   4   5  10      893.95      788.47     11.31 o
   5   5  10        0.01       11.14      4.93 o
   6   5  10     1339.75     1379.81     28.97 o
   7   5  10      154.41      120.95      6.69 o
   8   5  10       14.62       26.92      6.30 o
   9   5  10        6.78        2.93      7.06 o
   0   6  10      913.56     1197.25     27.06 o
   1   6  10      954.98     1357.84     28.84 o
   2   6  10       85.80       81.80      4.86 o
   3   6  10     1147.47     1470.93     31.07 o
   4   6  10        7.30       18.98      4.69 o
   5   6  10       30.75       17.15      4.87 o
   6   6  10      391.92      407.95      6.40 o
   7   6  10      159.39      126.82      6.27 o
   8   6  10      127.64      103.81      6.61 o
   9   6  10        0.22        9.80      6.55 o
   1   7  10      109.66       64.19      4.88 o
   2   7  10      334.44      256.18      5.10 o
   3   7  10      218.59      358.96      7.93 o
   4   7  10      222.82      241.26      5.39 o
   5   7  10      233.73      231.30      5.27 o
   6   7  10      612.13      519.03      9.86 o
   7   7  10      155.51      126.58      6.10 o
   8   7  10        8.51       20.14      6.57 o
   9   7  10        0.03        8.22      7.66 o
   1   8  10      291.42      218.45      5.46 o
   3   8  10      763.48      717.53     12.84 o
   4   8  10        9.82        8.03      5.42 o
   5   8  10       80.74       74.62      5.09 o
   6   8  10       86.85       80.43      5.59 o
   7   8  10       66.11       59.78      5.97 o
   8   8  10        5.91       15.56      6.20 o
   9   8  10        0.10       -1.03      7.52 o
   1   9  10       37.93       25.36      4.91 o
   2   9  10       14.15        6.92      4.65 o
   3   9  10      112.71      174.23      5.24 o
   4   9  10      422.08      359.24      7.99 o
   5   9  10       47.27       48.25      5.17 o
   6   9  10      156.50      166.77      5.96 o
   7   9  10       43.11       49.13      5.59 o
   8   9  10       61.18       45.07      6.79 o
   1  10  10      505.59      466.19      9.44 o
   2  10  10       27.75       19.48      4.77 o
   3  10  10      519.18      458.36      6.63 o
   4  10  10        5.17       10.89      4.58 o
   5  10  10      278.81      325.34     10.09 o
   6  10  10      105.13      113.13      5.71 o
   7  10  10        6.00        5.92      5.99 o
   8  10  10       36.63       46.45      7.49 o
   1  11  10      637.53      689.72     12.82 o
   2  11  10       23.66       17.12      4.85 o
   3  11  10      620.90      579.88     12.20 o
   4  11  10      357.40      268.53      7.19 o
   5  11  10        0.49        5.43      5.40 o
   6  11  10        5.30        0.60      5.47 o
   7  11  10       46.65       48.39      6.37 o
   8  11  10        2.28       12.16      6.54 o
   0  12  10      953.58      923.76     29.21 o
   1  12  10       46.07       50.54      5.28 o
   2  12  10        3.96        9.85      4.67 o
   3  12  10       86.74       82.51      4.78 o
   4  12  10       12.61       12.79      5.31 o
   5  12  10       57.29       39.20      5.52 o
   6  12  10       23.85       21.28      5.83 o
   7  12  10       27.65       20.09      5.76 o
   1  13  10        1.02        5.42      4.99 o
   2  13  10      146.42      139.26      5.03 o
   3  13  10        3.20       14.55      5.32 o
   4  13  10       55.88       88.22      7.72 o
   5  13  10       18.47       14.23      5.98 o
   6  13  10       43.32       49.13      5.63 o
   7  13  10        2.29        7.77      7.11 o
   0  14  10      570.55      537.40     22.43 o
   1  14  10       21.20       28.97      5.35 o
   2  14  10        6.30        6.11      5.32 o
   3  14  10       88.85       79.95      5.60 o
   4  14  10       17.50       15.39      5.34 o
   5  14  10        0.44        8.72      5.86 o
   6  14  10       76.60       58.09      6.30 o
   1  15  10       57.52       66.56      5.41 o
   2  15  10       12.63        9.65      4.96 o
   3  15  10        2.26       14.05      5.64 o
   4  15  10        2.08        0.25      5.69 o
   5  15  10       38.94       34.44      6.06 o
   0  16  10       80.87       60.07      8.65 o
   1  16  10       11.27       16.19      5.82 o
   2  16  10        3.15       15.16      5.56 o
   3  16  10       24.94       16.81      5.81 o
   4  16  10       46.54       49.92      5.90 o
   5  16  10        3.33        0.41     11.74 o
   1  17  10        0.95        5.92      5.95 o
   2  17  10       23.44       18.94      6.38 o
   3  17  10        0.13        2.97      6.23 o
   0  18  10        6.94        9.06      8.42 o
   1  18  10       38.75       29.63      6.75 o
   1   1  11     1544.50     2146.83     28.58 o
   2   1  11     1318.40     1630.57     30.94 o
   3   1  11     1922.24     2070.69     21.56 o
   4   1  11      605.79      631.27     10.49 o
   5   1  11        0.53        5.33      5.03 o
   6   1  11      860.94      771.01     12.69 o
   7   1  11      824.14      734.26      8.43 o
   8   1  11       40.46       54.57      5.88 o
   9   1  11        0.55        2.17      6.18 o
  10   1  11       33.75       26.19      7.45 o
   0   2  11     5339.99     5187.35    118.77 o
   1   2  11     1799.51     1888.76     31.96 o
   2   2  11     1315.95     1687.15     27.63 o
   3   2  11       42.10       61.45      5.45 o
   4   2  11      430.75      382.43      7.00 o
   5   2  11      162.82      222.99      5.22 o
   6   2  11     1052.61     1020.27     18.86 o
   7   2  11       40.95       28.11      6.18 o
   8   2  11       31.78       30.79      6.23 o
   9   2  11        2.33        9.24      6.99 o
  10   2  11        1.75        3.14      6.73 o
   1   3  11     2145.65     1940.53     37.78 o
   2   3  11     2046.15     2088.15     36.41 o
   3   3  11        9.47        5.08      5.16 o
   4   3  11      455.65      535.72      8.92 o
   5   3  11      328.12      363.88      7.87 o
   6   3  11        0.05       15.91      5.24 o
   7   3  11        6.76       11.38      5.84 o
   8   3  11       66.31       73.10      6.52 o
   9   3  11        2.11        6.41      6.58 o
  10   3  11        1.95        5.76      7.54 o
   0   4  11      837.62     1108.37     46.75 o
   1   4  11       37.26       37.01      5.87 o
   2   4  11     3017.51     3397.39     59.15 o
   3   4  11     1273.33     1411.24     30.28 o
   4   4  11       74.10       90.40      4.99 o
   5   4  11        0.37        7.03      5.02 o
   6   4  11      136.36      153.23      6.89 o
   7   4  11       35.82       45.61      5.29 o
   8   4  11      269.75      194.27      6.38 o
   9   4  11       41.27       44.02      6.39 o
   1   5  11      230.69      209.70      7.22 o
   2   5  11      417.58      424.19      8.31 o
   3   5  11      581.76      599.98     12.22 o
   4   5  11       28.76       31.07      5.28 o
   5   5  11      487.95      516.46     10.02 o
   6   5  11      122.58      159.50      7.11 o
   7   5  11       58.31       51.22      6.68 o
   8   5  11       11.48       16.34      6.06 o
   9   5  11        3.42        8.37      6.88 o
   0   6  11      633.82      752.00     20.78 o
   1   6  11       78.54       95.79      5.25 o
   2   6  11     1323.75     1374.95     32.37 o
   3   6  11      297.89      347.13      8.14 o
   4   6  11       44.45       40.33      4.75 o
   5   6  11        4.00        7.07      5.33 o
   6   6  11       26.58       16.35      5.72 o
   7   6  11        0.45       16.73      6.10 o
   8   6  11       89.46      102.97     10.04 o
   9   6  11       34.40       42.27      6.64 o
   1   7  11      432.04      488.30      7.62 o
   2   7  11     1188.66     1132.51     22.57 o
   3   7  11       22.82       27.08      5.20 o
   4   7  11       34.28       62.43      5.13 o
   5   7  11       19.12       19.71      4.87 o
   6   7  11       26.38       35.50      5.79 o
   7   7  11       59.40       48.44      5.98 o
   8   7  11       15.59       14.50      7.30 o
   9   7  11        0.13       11.35      7.82 o
   0   8  11     2655.66     3040.38     82.13 o
   1   8  11      537.18      574.09     11.02 o
   2   8  11        3.36       11.28      5.67 o
   3   8  11       76.44       69.54      5.06 o
   4   8  11       33.54       45.69      5.13 o
   5   8  11       60.21       45.89      4.92 o
   6   8  11       13.80        8.57      5.38 o
   7   8  11       57.87       68.22      7.09 o
   8   8  11        1.75        6.56      6.88 o
   9   8  11        1.04        0.20      7.03 o
   1   9  11       25.23       30.90      4.99 o
   2   9  11        6.19        4.32      4.83 o
   3   9  11      353.48      350.03      7.66 o
   4   9  11        1.24       10.20      4.76 o
   5   9  11       17.80       28.71      4.98 o
   6   9  11      315.94      259.06      6.00 o
   7   9  11        1.66       13.89      5.87 o
   8   9  11        1.50        1.07      6.44 o
   0  10  11     1861.29     1684.68     45.63 o
   1  10  11       13.78       15.43      5.28 o
   2  10  11      302.19      245.70      5.45 o
   3  10  11       26.07       29.51      5.39 o
   4  10  11        0.66        9.22      4.96 o
   5  10  11       30.09       41.18      5.20 o
   6  10  11       47.48       70.80      5.96 o
   7  10  11        0.16        3.03      6.30 o
   8  10  11        0.14        7.66      6.61 o
   1  11  11       41.36       39.30      5.43 o
   2  11  11      498.19      435.02      7.21 o
   3  11  11        1.99        7.49      4.79 o
   4  11  11      516.43      438.68      7.13 o
   5  11  11      407.42      377.66      9.96 o
   6  11  11       30.34       33.66      5.92 o
   7  11  11       15.37       17.77      6.22 o
   8  11  11        0.51        7.94      7.15 o
   0  12  11       13.08       45.84      8.99 o
   1  12  11      158.19      139.30      5.48 o
   2  12  11       31.55       37.09      4.75 o
   3  12  11       17.58       11.26      4.78 o
   4  12  11      188.01      182.20      6.05 o
   5  12  11       46.80       34.75      5.48 o
   6  12  11        0.01        6.66      5.96 o
   7  12  11       22.22       15.28      5.89 o
   1  13  11      158.55      112.88      5.56 o
   2  13  11      171.56      180.05      5.58 o
   3  13  11       18.14       17.53      4.79 o
   4  13  11      148.65      146.12      5.67 o
   5  13  11       17.65       17.02      5.74 o
   6  13  11        9.87        7.27      5.55 o
   7  13  11        9.01       16.35      7.31 o
   0  14  11      103.51      157.59      9.94 o
   1  14  11       16.73       26.23      5.57 o
   2  14  11        9.79       17.50      5.31 o
   3  14  11        0.05        2.78      5.40 o
   4  14  11       53.71       45.04      5.41 o
   5  14  11        3.46        9.82      6.27 o
   6  14  11       16.83       11.93      6.15 o
   1  15  11       13.62       15.65      5.91 o
   2  15  11       71.69       54.25      5.55 o
   3  15  11        0.58        8.89      5.65 o
   4  15  11       22.77       23.78      5.59 o
   5  15  11        2.22        6.21      6.06 o
   0  16  11      104.32       70.15     12.69 o
   1  16  11        2.45       -5.31      5.94 o
   2  16  11        4.16       15.10      6.71 o
   3  16  11        3.88        8.40      6.04 o
   4  16  11       17.91       13.18      5.96 o
   1  17  11       11.55        8.27      5.87 o
   2  17  11        0.66       -0.40      5.43 o
   3  17  11        2.59        2.27      6.71 o
   0  18  11       54.29       39.78      8.93 o
   1  18  11        0.00        4.92      7.35 o
   0   0  12     1949.67     3008.84    121.47 o
   1   0  12     1248.43     1901.00     36.73 o
   3   0  12      192.49      324.47     30.67 o
   4   0  12     1756.44     1759.71     38.99 o
   5   0  12      211.38      132.78      8.35 o
   6   0  12      633.02      616.78     14.42 o
   7   0  12      441.85      426.11     10.65 o
   8   0  12      160.43      179.19     10.05 o
   9   0  12       66.93       53.09     11.21 o
  10   0  12       15.26       12.26     11.50 o
   1   1  12      183.66      103.19      5.80 o
   2   1  12      798.95      850.37     13.75 o
   4   1  12      274.42      383.22      6.71 o
   5   1  12        0.43        3.88      5.55 o
   6   1  12        1.71        5.47      5.96 o
   7   1  12      101.36      100.30      5.58 o
   8   1  12       14.71       15.55      6.65 o
   9   1  12        1.69        1.39      7.22 o
  10   1  12       10.69       13.94      8.61 o
   0   2  12        2.29       -9.42      7.81 o
   2   2  12      847.37      669.77     12.95 o
   3   2  12     3048.52     3450.14     55.04 o
   4   2  12       34.61       40.19      6.43 o
   5   2  12        4.04       17.52      5.41 o
   6   2  12       11.95       10.76      5.76 o
   7   2  12       52.92       44.73      5.91 o
   8   2  12      100.85       86.22      6.30 o
   9   2  12        1.29        2.83      6.32 o
  10   2  12        1.35        4.73      7.80 o
   1   3  12       39.10       60.77      5.74 o
   2   3  12      907.17     1020.25     15.40 o
   3   3  12      758.24      649.20     13.89 o
   4   3  12      126.97      128.74      6.05 o
   5   3  12       29.81       44.57      5.09 o
   6   3  12      228.61      205.12      6.12 o
   7   3  12     1858.05     1724.35     29.39 o
   8   3  12       41.25       50.08      6.15 o
   9   3  12       67.16       57.55      7.59 o
   0   4  12     3556.93     3780.24    159.55 o
   2   4  12        1.39        3.86      5.69 o
   3   4  12      734.98     1063.45     23.51 o
   4   4  12      102.31      152.23      5.19 o
   5   4  12      510.38      550.22     13.76 o
   6   4  12        3.52       10.81      6.41 o
   7   4  12       11.25       22.11      5.97 o
   8   4  12        4.18       17.73      5.96 o
   9   4  12        1.14       -2.02      6.26 o
   1   5  12      657.26      926.60     23.26 o
   2   5  12      107.55       62.36      5.34 o
   4   5  12      162.19      169.34      5.68 o
   5   5  12       38.49       50.32      5.78 o
   6   5  12        0.10        6.60      5.49 o
   7   5  12      716.60      724.48     34.93 o
   8   5  12       15.38       16.70      6.06 o
   9   5  12       21.08       21.62      7.18 o
   1   6  12        9.56        2.49      4.83 o
   2   6  12       79.80      116.44      5.58 o
   3   6  12      431.29      559.03     12.18 o
   4   6  12      308.23      247.15      5.24 o
   5   6  12        2.82       11.00      5.39 o
   6   6  12       29.81       36.53      5.96 o
   7   6  12       58.19       49.80      5.59 o
   8   6  12        4.27       10.53      6.57 o
   9   6  12        3.76        7.30      6.84 o
   1   7  12       33.72       28.00      4.71 o
   2   7  12        5.34        8.35      5.14 o
   3   7  12     1401.85     1231.31     26.99 o
   4   7  12        8.18       16.42      5.05 o
   5   7  12      712.46      634.27     15.95 o
   6   7  12      160.71      148.30      5.73 o
   7   7  12       53.67       47.34      6.48 o
   8   7  12        1.64        6.89      7.37 o
   9   7  12       10.10       20.36      6.79 o
   1   8  12      331.11      321.37      5.49 o
   3   8  12      210.75      207.24      6.57 o
   4   8  12       88.02       76.59      5.28 o
   5   8  12      315.85      375.48      7.36 o
   6   8  12       80.13       79.82      5.86 o
   7   8  12       56.96       64.37      6.29 o
   8   8  12        0.55        4.33      6.14 o
   9   8  12        0.19        9.95      7.33 o
   1   9  12       79.12       62.85      5.05 o
   2   9  12       22.49        8.74      4.84 o
   3   9  12       77.63      120.65      5.31 o
   4   9  12      238.64      253.62      5.43 o
   5   9  12      462.41      466.62      8.06 o
   6   9  12        0.00        1.78      5.85 o
   7   9  12       14.75       26.55      5.96 o
   8   9  12        8.06        9.09      6.28 o
   0  10  12      112.21       74.08     10.75 o
   1  10  12      152.26      201.37      5.96 o
   2  10  12      447.44      399.80      9.95 o
   3  10  12       18.53       15.62      5.53 o
   4  10  12       35.11       31.82      4.92 o
   5  10  12      240.77      201.35      5.47 o
   6  10  12       13.09       22.79      6.26 o
   7  10  12        0.05        5.47      6.05 o
   8  10  12        0.78        3.55      6.83 o
   1  11  12      189.87      190.39      5.30 o
   2  11  12        4.14        4.49      5.09 o
   3  11  12      166.80      162.63      5.24 o
   4  11  12      100.96      103.52      5.38 o
   5  11  12       69.42       86.27      5.72 o
   6  11  12        6.79       15.99      5.78 o
   7  11  12       14.40       24.14      6.53 o
   0  12  12      483.73      432.35     15.87 o
   1  12  12      895.12      881.53     19.89 o
   2  12  12       46.55       35.75      5.54 o
   3  12  12      375.09      384.01      7.92 o
   4  12  12        2.63       12.34      5.07 o
   5  12  12        4.06       10.98      5.42 o
   6  12  12        3.71        2.47      5.87 o
   7  12  12        1.92        7.97      6.78 o
   1  13  12      106.46      123.60      5.83 o
   2  13  12       11.16       11.87      5.76 o
   3  13  12        4.44        6.74      4.99 o
   4  13  12        3.12        7.12      5.55 o
   5  13  12        6.32       15.46      5.64 o
   6  13  12        0.00        9.94      6.02 o
   0  14  12       44.69       48.65      7.74 o
   1  14  12      130.36      124.09      5.89 o
   2  14  12        1.11       13.87      5.20 o
   3  14  12       11.84       14.48      5.23 o
   4  14  12        7.58       17.87      5.34 o
   5  14  12       45.69       65.93      6.41 o
   6  14  12        1.21       10.70      6.69 o
   1  15  12        0.37       10.43      5.28 o
   2  15  12       15.30       14.15      5.92 o
   3  15  12       10.26       13.24      5.87 o
   4  15  12        3.81        6.27      5.52 o
   5  15  12       24.39       31.44      6.05 o
   0  16  12        1.98       11.04      8.63 o
   1  16  12       26.96       29.60      5.97 o
   2  16  12        0.99        8.42      6.48 o
   3  16  12       11.67        9.52      5.82 o
   4  16  12        2.41       11.78      5.92 o
   1  17  12        2.41       10.23      6.14 o
   2  17  12       16.30       16.21      6.18 o
   3  17  12        0.62        0.90      6.07 o
   1   1  13       20.36       16.13      5.45 o
   2   1  13     7911.66     9164.57    136.45 o
   3   1  13     2229.93     2571.89     28.30 o
   4   1  13       20.73       15.74      5.76 o
   5   1  13     1151.74     1160.58     16.81 o
   6   1  13      209.53      218.67      7.24 o
   7   1  13      132.79      147.00      6.16 o
   8   1  13       27.44       23.61      6.09 o
   9   1  13        0.03        7.02      7.37 o
  10   1  13       12.11       17.22     36.49 o
   0   2  13     3014.34     3577.18     85.43 o
   1   2  13      655.98      697.18     10.95 o
   2   2  13      988.94      978.56     16.77 o
   3   2  13      688.88      684.64     10.39 o
   4   2  13        0.17       14.00      5.67 o
   5   2  13      439.75      406.37      8.62 o
   6   2  13      528.45      489.79     11.93 o
   7   2  13      225.79      199.14      6.06 o
   8   2  13        5.20        4.19      7.01 o
   9   2  13       35.26       26.53      6.93 o
   1   3  13      491.39      440.10      9.87 o
   3   3  13      326.60      451.62      7.76 o
   4   3  13      219.44      223.32      5.47 o
   5   3  13       10.67       10.47      5.71 o
   6   3  13      294.33      320.56      9.62 o
   7   3  13      562.38      508.49     11.53 o
   8   3  13       23.98       17.76      6.02 o
   9   3  13        5.59       11.97      7.35 o
   0   4  13     1832.32     1657.67     72.32 o
   1   4  13      401.30      578.37     11.45 o
   2   4  13      572.54      652.86     12.47 o
   3   4  13        0.04        3.15      5.74 o
   4   4  13        7.16       10.87      5.78 o
   5   4  13       72.78       73.01      5.65 o
   6   4  13      449.69      390.12      8.10 o
   7   4  13      133.13      163.71      6.00 o
   8   4  13        1.07       18.79      6.13 o
   9   4  13       17.32       16.46      6.67 o
   1   5  13       39.06       26.63      5.00 o
   2   5  13        4.61        7.98      5.17 o
   3   5  13       97.19      107.13      6.06 o
   4   5  13      323.81      357.87     13.94 o
   5   5  13       66.15       70.39      5.56 o
   6   5  13       88.57       77.30      6.97 o
   7   5  13        3.13       -0.58      6.28 o
   8   5  13       49.34       43.76      6.21 o
   9   5  13        0.01        1.90      6.53 o
   0   6  13        1.51        5.34      6.44 o
   1   6  13      426.02      486.93      8.78 o
   2   6  13      526.47      617.22      9.97 o
   3   6  13      303.45      300.20      6.61 o
   4   6  13      154.31      144.94      5.56 o
   5   6  13      301.77      308.35      7.16 o
   6   6  13       27.51       24.65      5.67 o
   7   6  13      298.50      282.47      6.65 o
   8   6  13       45.59       24.66      6.20 o
   9   6  13        2.30        6.12      7.36 o
   1   7  13       18.24       19.12      4.95 o
   2   7  13      164.29      187.47      6.09 o
   3   7  13       13.07        8.99      5.53 o
   4   7  13        0.78       16.87      5.39 o
   5   7  13       68.42       81.38      5.81 o
   6   7  13       24.49       11.59      5.82 o
   7   7  13        3.02       10.25      6.28 o
   8   7  13        2.14       14.27      8.57 o
   9   7  13        3.58        6.53      7.05 o
   0   8  13      932.77      920.15     27.27 o
   1   8  13        1.06        0.51      4.86 o
   2   8  13      157.73      159.72      6.17 o
   3   8  13      166.01      208.52      6.07 o
   4   8  13      106.91      112.00      5.16 o
   5   8  13       15.16       21.65      5.44 o
   6   8  13      264.96      257.68      6.20 o
   7   8  13       31.53       28.61      5.94 o
   8   8  13       11.28       14.92      6.90 o
   1   9  13        0.29        5.77      5.21 o
   2   9  13       44.14       53.98      5.54 o
   3   9  13      180.37      196.40      5.20 o
   4   9  13        0.47       16.88      5.02 o
   5   9  13       79.68       64.60      5.21 o
   6   9  13      102.26      125.96      6.76 o
   7   9  13        6.79       16.48      6.01 o
   8   9  13        6.29       11.67      6.35 o
   0  10  13      982.41     1186.78     21.94 o
   1  10  13      271.12      290.90      5.69 o
   2  10  13      249.81      311.51      5.86 o
   3  10  13      320.92      313.96      7.50 o
   4  10  13      143.12      142.05      5.14 o
   5  10  13       78.20       82.22      5.40 o
   6  10  13       33.29       21.02      6.02 o
   7  10  13       26.66       26.09      6.14 o
   8  10  13        2.85       12.69      6.32 o
   1  11  13       97.40       98.01      5.82 o
   2  11  13       34.91       15.29      5.17 o
   3  11  13       44.75       54.71      5.55 o
   4  11  13      235.53      261.45      8.06 o
   5  11  13        5.41       12.78      5.28 o
   6  11  13        2.49       10.06      5.63 o
   7  11  13       38.74       38.93      6.56 o
   0  12  13      364.56      429.02     12.68 o
   1  12  13        5.93       12.96      5.22 o
   2  12  13       48.29       35.69      5.66 o
   3  12  13        6.62       17.02      5.69 o
   4  12  13        4.85        8.54      5.02 o
   5  12  13        6.25       15.55      5.28 o
   6  12  13        0.11        8.56      5.49 o
   7  12  13       86.20       72.51      7.16 o
   1  13  13       49.44       49.05      5.37 o
   2  13  13       34.37       20.90      5.21 o
   3  13  13        7.45       12.40      5.40 o
   4  13  13       57.62       46.54      5.53 o
   5  13  13       38.18       43.71      5.72 o
   6  13  13        0.02       16.53      6.43 o
   0  14  13       40.49       48.10      8.20 o
   1  14  13        0.06       -2.29      5.41 o
   2  14  13       51.77       62.79      5.20 o
   3  14  13        9.45       17.82      5.91 o
   4  14  13       77.89       66.89      5.60 o
   5  14  13        2.02        4.27      6.22 o
   6  14  13       34.54       24.42      6.09 o
   1  15  13       34.33       30.91      5.01 o
   2  15  13        5.85       15.70      5.61 o
   3  15  13       13.24       15.24      5.93 o
   4  15  13       11.76       11.35      5.91 o
   5  15  13       33.23       36.98      5.89 o
   0  16  13       75.87       78.80      8.45 o
   1  16  13       35.12       37.07      6.36 o
   2  16  13        0.57        3.61      5.66 o
   3  16  13       12.61       20.08      5.77 o
   4  16  13       22.08       11.92      6.44 o
   1  17  13        3.46       11.62      6.54 o
   2  17  13        0.09        9.99      6.10 o
   0   0  14     1036.05     1455.43     78.72 o
   1   0  14      515.65      462.02     11.60 o
   2   0  14     1488.15     1308.96     41.03 o
   3   0  14       52.04       47.39      7.55 o
   4   0  14      127.55      125.33      8.48 o
   5   0  14       16.34       26.61      9.78 o
   6   0  14     1566.02     1518.69     34.13 o
   7   0  14       10.50       17.42      9.78 o
   8   0  14       84.74       87.10     10.57 o
   9   0  14        1.14       11.60     21.22 o
   1   1  14      658.98      632.21     11.42 o
   2   1  14     2807.87     2945.75     54.92 o
   3   1  14      950.40     1276.18     12.93 o
   4   1  14       13.39       37.21      5.50 o
   5   1  14      444.09      505.92      7.42 o
   6   1  14       97.76       86.53      7.17 o
   7   1  14      155.31      155.97      7.29 o
   8   1  14       18.35       25.52      7.58 o
   9   1  14        3.06       -0.64      7.49 o
   0   2  14        3.08        2.34      8.11 o
   1   2  14      621.71      431.95      6.59 o
   3   2  14      314.30      288.93      6.67 o
   4   2  14      617.42      503.79     11.23 o
   5   2  14      347.81      275.52      6.32 o
   6   2  14       57.11       68.81      6.71 o
   7   2  14       66.98       47.36      6.11 o
   8   2  14        8.76       15.61      7.23 o
   9   2  14        0.65        9.95      7.13 o
   2   3  14      347.35      549.41     10.41 o
   3   3  14      186.21      160.36      5.71 o
   4   3  14       19.05       33.95      5.78 o
   5   3  14        9.21        7.27      6.43 o
   6   3  14      271.11      294.76      6.72 o
   7   3  14      150.81      136.47      6.31 o
   8   3  14        6.91        7.62      6.45 o
   9   3  14       18.31       18.16      7.45 o
   0   4  14     1086.43     1122.32     42.49 o
   1   4  14      108.59       51.68      5.62 o
   2   4  14       97.93      118.02      5.37 o
   3   4  14      558.97      530.03     13.34 o
   4   4  14        0.25       10.72      6.42 o
   5   4  14        2.06        5.14      6.35 o
   6   4  14        0.19        6.83      6.06 o
   7   4  14        0.37        4.77      5.91 o
   8   4  14        3.08       13.94      6.25 o
   9   4  14        0.85       13.27      6.82 o
   1   5  14      143.27      144.15      5.52 o
   2   5  14      827.07      840.12     17.41 o
   3   5  14       80.72       74.57      6.00 o
   4   5  14        0.04       10.41      6.18 o
   5   5  14       11.88       17.28      5.94 o
   6   5  14     1005.60      987.07     25.85 o
   7   5  14        1.12        2.95      5.97 o
   8   5  14        0.40       11.98      6.10 o
   9   5  14        0.90       -6.75      6.72 o
   0   6  14      410.52      304.02      7.25 o
   1   6  14       10.48        3.82      5.09 o
   2   6  14       48.04       47.10      5.89 o
   3   6  14      419.22      392.39     10.83 o
   4   6  14      165.85      115.53      7.30 o
   5   6  14        8.62       11.53      5.61 o
   6   6  14      192.91      221.12      6.92 o
   7   6  14       31.25       39.50      7.07 o
   8   6  14        5.35        6.61      6.06 o
   9   6  14        2.29        7.39      7.32 o
   1   7  14        0.01       10.57      4.92 o
   2   7  14      476.77      653.42     15.27 o
   3   7  14       24.95       16.52      5.59 o
   4   7  14        5.19        7.20      5.39 o
   5   7  14       49.98       56.85      5.43 o
   6   7  14      230.18      255.33      6.30 o
   7   7  14       29.05       34.56      5.62 o
   8   7  14        0.84        2.52      8.65 o
   9   7  14        1.70        7.32      6.95 o
   1   8  14        0.68        7.07      4.85 o
   2   8  14       41.96       59.91      5.80 o
   3   8  14       20.75       19.21      5.57 o
   4   8  14        4.73        2.24      5.43 o
   5   8  14      225.42      174.27      5.73 o
   6   8  14      370.90      360.43     14.57 o
   7   8  14       14.64        8.43      5.78 o
   8   8  14        7.12        7.73      7.82 o
   2   9  14       31.72       16.24      5.15 o
   3   9  14       31.87       22.67      5.65 o
   4   9  14       40.02       47.21      5.09 o
   5   9  14      188.30      203.65      6.75 o
   6   9  14       71.95       53.39      5.64 o
   7   9  14      173.33      158.87      7.77 o
   8   9  14        0.29        8.96      6.60 o
   0  10  14      172.86      126.01      7.13 o
   1  10  14      113.51      103.27      5.45 o
   2  10  14      340.61      359.80      7.84 o
   3  10  14        2.74       16.53      5.30 o
   4  10  14       33.38       28.98      4.86 o
   5  10  14      134.23      139.36      5.56 o
   6  10  14        0.20        7.73      5.91 o
   7  10  14        2.82       14.21      6.28 o
   8  10  14       11.07       14.94      6.98 o
   1  11  14      370.12      376.58      5.97 o
   2  11  14       36.31       50.29      5.70 o
   3  11  14       62.57       46.83      5.18 o
   4  11  14      149.67      146.46      5.71 o
   5  11  14        0.04        2.27      5.26 o
   6  11  14        2.05        7.79      6.07 o
   7  11  14       42.33       41.71      6.15 o
   0  12  14     1049.50     1043.99     24.62 o
   1  12  14       12.57        8.19      5.00 o
   2  12  14      103.67      118.51      5.43 o
   3  12  14       41.53       31.49      5.73 o
   4  12  14        4.11        5.05      5.48 o
   5  12  14        0.09       -0.55      5.18 o
   6  12  14        5.31        7.80      5.68 o
   7  12  14        0.32       -2.12      7.76 o
   1  13  14      220.39      253.81      8.58 o
   2  13  14       12.84       33.34      5.35 o
   3  13  14      107.94      121.42      5.62 o
   4  13  14       15.82       26.08      5.61 o
   5  13  14        2.95        8.26      6.51 o
   6  13  14       34.02       39.77      6.41 o
   0  14  14      241.33      238.75      7.65 o
   1  14  14        0.16       -3.98      5.19 o
   2  14  14        9.84       13.78      5.29 o
   3  14  14        0.60        7.27      5.49 o
   4  14  14        0.82        7.26      6.03 o
   5  14  14       63.99       51.83      6.31 o
   1  15  14       49.34       37.99      5.23 o
   2  15  14        1.65        6.70      5.96 o
   3  15  14        0.93        7.02      5.67 o
   4  15  14        3.69       11.65      5.98 o
   5  15  14       15.50       19.46      5.84 o
   0  16  14       51.05       48.82      9.78 o
   1  16  14       29.00       34.74      6.09 o
   2  16  14        1.08       11.96      5.86 o
   3  16  14        1.36        0.52      6.04 o
   4  16  14       70.01       47.15     17.22 o
   1  17  14        3.25        0.90      6.69 o
   2  17  14        7.03       15.98      6.25 o
   1   1  15     5305.92     5834.48    112.31 o
   2   1  15      127.81      114.33      6.02 o
   3   1  15      343.17      244.02      6.10 o
   4   1  15      281.00      341.93      5.86 o
   5   1  15      117.00      152.07      6.64 o
   6   1  15     1057.80     1063.11     20.70 o
   7   1  15       14.93       16.36      6.56 o
   8   1  15        3.83       -5.53      7.13 o
   9   1  15        2.53        5.66      7.61 o
   0   2  15     2859.41     2691.87     75.72 o
   1   2  15       12.88       16.65      5.74 o
   2   2  15      398.48      479.61      7.15 o
   4   2  15      147.65      159.31      6.59 o
   5   2  15      102.14       75.03      5.93 o
   6   2  15       40.30       21.67      6.60 o
   7   2  15       65.12       75.34      6.26 o
   8   2  15       22.35       40.80      6.89 o
   9   2  15        0.06       -4.42      7.50 o
   1   3  15     2121.22     2165.43     38.86 o
   2   3  15     2541.23     2849.20     49.80 o
   3   3  15        7.89        8.81      6.12 o
   4   3  15      296.08      282.66      7.70 o
   5   3  15      111.86      121.14      6.66 o
   6   3  15       29.96       43.24      6.23 o
   7   3  15        7.90       20.92      5.81 o
   8   3  15       86.34       75.17      6.80 o
   9   3  15        0.62        8.30      7.32 o
   0   4  15       21.09       36.17      9.41 o
   1   4  15       30.68       24.51      5.41 o
   2   4  15      107.61      154.38      5.94 o
   3   4  15       55.43       74.65      7.06 o
   4   4  15       26.60       30.98      6.40 o
   5   4  15      447.52      451.30      7.36 o
   6   4  15      341.01      300.47     10.32 o
   7   4  15        9.65        9.13      5.86 o
   8   4  15        9.35       17.56      6.92 o
   9   4  15        0.40        2.03      7.16 o
   1   5  15      203.71      148.15      5.79 o
   2   5  15     1135.06     1251.31     27.75 o
   3   5  15       22.67       27.91      6.05 o
   4   5  15      172.11      149.26      6.14 o
   5   5  15      272.24      264.73      7.01 o
   6   5  15       40.78       27.56      6.09 o
   7   5  15       33.59       31.34      5.56 o
   8   5  15       23.17       26.41      5.83 o
   9   5  15        2.38        5.11      6.81 o
   0   6  15      110.91      141.72      6.81 o
   1   6  15      288.23      279.26      5.68 o
   2   6  15       71.25       65.81      5.74 o
   3   6  15        0.15       10.53      5.83 o
   4   6  15      164.70      125.65      6.01 o
   5   6  15       73.72       60.75      6.38 o
   6   6  15      159.57      149.28      6.35 o
   7   6  15       28.15       37.32      7.20 o
   8   6  15        5.61       13.80      5.90 o
   9   6  15       26.36       28.83      7.37 o
   1   7  15      347.03      347.70      9.03 o
   2   7  15      160.53      149.97      5.85 o
   3   7  15        0.03        5.04      5.78 o
   4   7  15       88.37       95.08      5.92 o
   5   7  15       10.46       21.10      5.94 o
   6   7  15        0.29        4.75      5.76 o
   7   7  15       59.47       62.36      6.22 o
   8   7  15        4.50       -6.62      7.85 o
   0   8  15       34.12       41.55      6.84 o
   1   8  15       41.01       52.75      4.76 o
   2   8  15       65.66       75.79      5.68 o
   3   8  15        9.99       31.52      6.59 o
   4   8  15       13.04       23.18      5.35 o
   5   8  15       14.32        4.78      6.28 o
   6   8  15      195.76      181.32      7.07 o
   7   8  15        0.01        2.94      6.12 o
   8   8  15        7.17        2.31      7.95 o
   1   9  15      106.45      145.64      4.99 o
   2   9  15       30.25       50.57      5.77 o
   3   9  15       22.83       34.18      5.77 o
   4   9  15      232.75      271.83      6.28 o
   5   9  15       49.72       62.33      5.63 o
   6   9  15        2.88       11.42      5.71 o
   7   9  15        0.06        8.99      6.02 o
   8   9  15        0.33        4.95      6.43 o
   0  10  15       61.29      103.78      9.00 o
   1  10  15        2.64        9.66      4.84 o
   2  10  15       52.84       61.01      5.66 o
   3  10  15       98.34       66.60      5.30 o
   4  10  15      216.73      193.95      5.60 o
   5  10  15        9.34       21.44      5.50 o
   6  10  15        0.01        7.27      6.56 o
   7  10  15        4.13        8.89      6.25 o
   1  11  15      206.77      142.83      5.87 o
   2  11  15      869.22      905.75     19.63 o
   3  11  15        2.53        9.75      5.39 o
   4  11  15       22.45       45.15      6.04 o
   5  11  15      148.81      102.53      5.23 o
   6  11  15       12.25       14.12      5.88 o
   7  11  15        4.24       15.84      6.38 o
   0  12  15      167.67      138.08      7.70 o
   1  12  15        1.63       10.67      5.35 o
   2  12  15      102.61      116.87      6.00 o
   3  12  15       79.31      100.55      5.90 o
   4  12  15        6.55       -3.65      6.04 o
   5  12  15       56.80       44.35      5.58 o
   6  12  15       57.50       52.74      5.81 o
   7  12  15       22.37       14.45     10.21 o
   1  13  15       41.45       27.97      5.28 o
   2  13  15       52.52       66.30      5.12 o
   3  13  15        1.74        4.41      5.56 o
   4  13  15        0.07        4.87      5.46 o
   5  13  15        1.35       -1.86      6.43 o
   6  13  15        6.51        8.53      6.03 o
   0  14  15        1.06        2.02      7.38 o
   1  14  15        5.63       11.06      5.60 o
   2  14  15       12.32       14.95      5.17 o
   3  14  15       46.00       49.07      5.49 o
   4  14  15       26.08       32.38      6.05 o
   5  14  15        0.12        8.52      6.83 o
   1  15  15        0.41       12.40      5.09 o
   2  15  15       10.14       18.51      5.99 o
   3  15  15        0.17        7.33      5.70 o
   4  15  15       20.73       21.18      6.09 o
   0  16  15       23.90       27.16      9.08 o
   1  16  15        0.25        9.94      5.32 o
   2  16  15        0.02       10.50      5.83 o
   3  16  15        0.43       12.18      6.05 o
   1  17  15        3.29       10.81      6.30 o
   0   0  16     1259.14     1241.75     62.42 o
   1   0  16      109.20      114.48     10.25 o
   2   0  16     1996.18     1703.15     46.37 o
   3   0  16       10.15       -1.83      7.42 o
   4   0  16     1045.99      967.29     11.15 o
   5   0  16      236.11      213.41      8.62 o
   6   0  16      264.07      235.60     10.74 o
   7   0  16        0.55       16.13     10.59 o
   8   0  16      137.43      118.86     10.44 o
   9   0  16       35.31       29.74     11.15 o
   1   1  16      217.22      177.91     11.37 o
   2   1  16       29.08       61.10      5.48 o
   3   1  16      680.97      583.65      9.11 o
   4   1  16      195.95      147.57      5.87 o
   5   1  16      551.47      435.20      9.09 o
   6   1  16        9.36       20.27      6.33 o
   7   1  16       11.66        9.91      6.45 o
   8   1  16        0.20       14.12      7.57 o
   9   1  16        0.15       18.52      8.32 o
   0   2  16     4061.54     3829.11     86.61 o
   1   2  16      114.69      169.28      5.59 o
   2   2  16      148.41      238.42      5.57 o
   3   2  16      235.78      204.08      6.01 o
   4   2  16      375.12      326.29      7.36 o
   5   2  16       11.30       19.77      5.86 o
   6   2  16      606.70      554.65     11.50 o
   7   2  16        1.76        4.28      6.15 o
   8   2  16       26.73       28.06      7.01 o
   9   2  16        5.32       13.07      7.49 o
   1   3  16      899.12      742.56     13.87 o
   3   3  16      312.06      384.84      6.59 o
   4   3  16       85.23      106.52      5.78 o
   5   3  16       17.80       23.33      6.51 o
   6   3  16        3.47        4.70      6.15 o
   7   3  16       26.24       29.12      6.20 o
   8   3  16        0.03        9.70      6.40 o
   9   3  16        1.47        2.46      7.20 o
   0   4  16      689.53      482.43     17.22 o
   1   4  16      146.35      155.87      5.73 o
   2   4  16        0.14        6.83      5.89 o
   3   4  16       23.58       28.75      5.92 o
   4   4  16        4.29        2.63      5.88 o
   5   4  16       10.46       13.15      5.82 o
   6   4  16       17.46       24.09      6.89 o
   7   4  16        5.36        9.99      6.67 o
   8   4  16        0.96        3.53      6.38 o
   9   4  16        9.04       23.92      7.64 o
   1   5  16      810.07      892.06     17.94 o
   3   5  16       28.01       37.54      5.93 o
   4   5  16       25.04       19.59      6.41 o
   5   5  16       91.65      121.98      6.61 o
   6   5  16       34.09       31.56      5.84 o
   7   5  16       50.86       56.90      6.44 o
   8   5  16        3.53        4.11      6.27 o
   9   5  16       14.11       22.87      7.67 o
   0   6  16       30.76       23.35      7.18 o
   1   6  16        4.41       13.24      5.37 o
   3   6  16        4.14        6.94      5.79 o
   4   6  16       76.74       57.53      5.86 o
   5   6  16       44.45       54.00      5.93 o
   6   6  16      392.09      357.28     12.71 o
   7   6  16       21.97       15.91      6.99 o
   8   6  16       66.73       63.00      7.61 o
   9   6  16        0.07       -1.64     21.53 o
   1   7  16      191.01      142.17      5.37 o
   2   7  16        8.10       17.59      5.42 o
   3   7  16        1.27        7.54      5.84 o
   4   7  16        7.54        8.73      5.48 o
   5   7  16      236.30      197.44      6.12 o
   6   7  16        7.68        0.18      6.25 o
   7   7  16        9.03        9.54      7.00 o
   8   7  16       29.49       35.90      7.69 o
   0   8  16       13.92       22.56      6.90 o
   1   8  16        2.05       15.45      4.76 o
   2   8  16       15.03       35.16      5.26 o
   3   8  16       82.79      124.37      6.21 o
   4   8  16      163.35      205.04      5.88 o
   5   8  16       28.88       25.00      6.05 o
   6   8  16      116.22      105.24      6.13 o
   7   8  16       12.51        6.32      6.19 o
   8   8  16        2.01        3.52      7.82 o
   2   9  16      440.76      383.80      7.77 o
   3   9  16       11.01       13.09      5.51 o
   4   9  16       36.59       54.94      5.98 o
   5   9  16       45.66       63.04      6.06 o
   6   9  16       21.00       21.37      6.00 o
   7   9  16        6.55        9.40      5.84 o
   8   9  16       25.48       16.14      7.93 o
   0  10  16      164.57      177.47      9.96 o
   1  10  16       90.24      100.34      5.24 o
   2  10  16      295.92      250.66      5.97 o
   3  10  16        7.12        1.87      5.17 o
   4  10  16       99.70       71.96      5.65 o
   5  10  16       23.19       25.85      5.82 o
   6  10  16      107.74       98.19      6.40 o
   7  10  16       22.43       36.16      6.22 o
   1  11  16      600.71      534.43      7.90 o
   2  11  16       12.58       22.47      5.46 o
   3  11  16        3.19        6.23      5.27 o
   4  11  16       19.48       32.30      6.03 o
   5  11  16       21.85       19.78      5.54 o
   6  11  16       12.24       26.96      6.79 o
   7  11  16       22.75       21.94      8.79 o
   0  12  16       71.91       79.51      7.52 o
   1  12  16       47.56       51.37      4.80 o
   2  12  16       16.86       25.91      5.45 o
   3  12  16       11.01       18.58      5.58 o
   4  12  16        0.31        2.08      5.51 o
   5  12  16       16.66       18.92      6.28 o
   6  12  16        9.42       17.70      6.38 o
   1  13  16       24.97       37.33      5.07 o
   2  13  16        0.62        8.86      5.05 o
   3  13  16        2.52        7.70      5.72 o
   4  13  16       40.70       38.74      5.82 o
   5  13  16        1.41       19.11      5.66 o
   6  13  16       65.94       41.56      6.35 o
   0  14  16        0.54        7.75      7.01 o
   1  14  16       13.67       26.52      5.18 o
   2  14  16       30.42       21.27      5.45 o
   3  14  16       20.99       33.76      5.64 o
   4  14  16       26.90       34.75      5.69 o
   5  14  16       14.68       14.06      6.04 o
   1  15  16       12.73       13.79      5.15 o
   2  15  16        4.43        5.28      5.67 o
   3  15  16       20.76       26.08      5.97 o
   4  15  16        0.43       -3.58      6.17 o
   0  16  16       13.42       13.23      7.20 o
   1  16  16       49.64       43.40      5.82 o
   2  16  16       18.71       25.25      5.73 o
   3  16  16       32.51       35.13      6.15 o
   1   1  17      147.06      168.27      5.82 o
   2   1  17      238.83      238.67      6.09 o
   3   1  17      187.81      209.61      6.03 o
   4   1  17      162.38      167.87      5.89 o
   5   1  17      541.92      513.38     10.59 o
   6   1  17       42.21       51.77      5.82 o
   7   1  17       23.15       27.69      6.57 o
   8   1  17       42.01       34.68      6.28 o
   9   1  17        4.86        6.98      7.50 o
   0   2  17       24.24       52.99     15.89 o
   1   2  17        9.84       18.46      5.32 o
   2   2  17      623.35      614.27     10.08 o
   3   2  17       69.66       76.80      5.50 o
   4   2  17      110.11      107.42      6.45 o
   5   2  17      531.83      458.17      6.42 o
   6   2  17        0.00       -0.21      6.19 o
   7   2  17        3.53        3.75      6.13 o
   8   2  17        1.84        4.67      6.62 o
   9   2  17       43.94       37.71      7.18 o
   1   3  17      218.65      205.80      5.83 o
   2   3  17      229.92      240.13      6.42 o
   3   3  17       37.55       34.58      5.76 o
   4   3  17       83.52       66.58      5.62 o
   5   3  17      144.63      157.49      7.02 o
   6   3  17       31.04       25.02      5.80 o
   7   3  17      229.29      175.63      6.70 o
   8   3  17        3.08        9.23      6.63 o
   9   3  17        2.90       -2.45      7.43 o
   0   4  17       59.74       47.74      8.30 o
   1   4  17      510.10      460.18      9.06 o
   2   4  17      268.77      255.61      5.61 o
   3   4  17      278.16      313.65      6.19 o
   4   4  17       24.59       38.74      5.35 o
   5   4  17        6.56       24.09      6.12 o
   6   4  17        9.91        8.83      6.37 o
   7   4  17      108.04      127.71      6.41 o
   8   4  17        3.87        6.09      6.12 o
   9   4  17       22.65       22.21      7.62 o
   1   5  17      714.53      734.81     15.34 o
   2   5  17       74.89       88.69      5.74 o
   3   5  17      136.64      152.89      6.46 o
   4   5  17       98.68       88.18      6.79 o
   5   5  17       45.92       54.53      6.27 o
   6   5  17       88.44       81.52      6.04 o
   7   5  17       10.10       22.00      6.07 o
   8   5  17        0.01       10.73      6.02 o
   9   5  17        4.53       14.76     24.81 o
   0   6  17        1.54       11.01      7.12 o
   1   6  17        3.22        6.13      5.28 o
   2   6  17        0.39        5.29      5.44 o
   3   6  17        0.41        9.90      5.26 o
   4   6  17       12.46       13.82      5.91 o
   5   6  17       67.11       67.22      6.26 o
   6   6  17       94.46      108.97     10.10 o
   7   6  17        6.38       13.58      6.73 o
   8   6  17        4.43       18.32      6.08 o
   1   7  17      660.75      680.47     12.28 o
   2   7  17       32.71       31.06      5.34 o
   3   7  17       16.34       28.66      5.72 o
   4   7  17       41.89       59.74      6.15 o
   5   7  17        1.95        4.93      5.92 o
   6   7  17       80.26       76.62      6.64 o
   7   7  17       17.62       19.36      7.22 o
   8   7  17        0.21        1.27      6.16 o
   0   8  17       14.09       15.44      7.20 o
   1   8  17       81.31       81.68      5.37 o
   2   8  17      124.36      138.90      6.33 o
   3   8  17       45.72       37.64      5.53 o
   4   8  17        1.92        7.51      5.72 o
   5   8  17       89.05      134.03      6.98 o
   6   8  17      109.63      101.01      6.21 o
   7   8  17       14.81       34.72      6.87 o
   8   8  17        3.96        4.17      7.25 o
   1   9  17      263.25      199.00      5.23 o
   2   9  17       31.54       31.86      5.09 o
   3   9  17      114.04       89.56      5.68 o
   4   9  17       14.79       15.18      6.10 o
   5   9  17       36.19       25.97      6.07 o
   6   9  17        2.54        1.82      6.34 o
   7   9  17       27.06       12.83      6.37 o
   0  10  17      176.75      166.09      7.26 o
   1  10  17      384.02      362.90      7.42 o
   2  10  17      171.72      170.59      5.73 o
   3  10  17       87.46       54.69      5.57 o
   4  10  17        1.48        6.83      6.26 o
   5  10  17      234.06      164.19      6.31 o
   6  10  17        0.06       10.42      6.36 o
   7  10  17       15.89       20.31      6.06 o
   1  11  17        3.21       10.04      5.02 o
   2  11  17      352.33      365.20      5.95 o
   3  11  17       22.79       20.08      5.44 o
   4  11  17        3.57        2.05      5.57 o
   5  11  17      105.46      112.91      5.80 o
   6  11  17        3.53        7.56      6.15 o
   7  11  17       34.00       34.97      8.33 o
   0  12  17      423.13      407.69      9.42 o
   1  12  17       22.47       30.62      5.19 o
   2  12  17       64.93       72.67      5.29 o
   3  12  17      182.11      164.12      5.74 o
   4  12  17       17.47       20.12      5.31 o
   5  12  17       32.45       28.88      6.28 o
   6  12  17       61.62       40.60      5.89 o
   1  13  17       59.25       81.40      5.16 o
   2  13  17        1.99       10.60      5.27 o
   3  13  17        4.24        4.87      5.31 o
   4  13  17        5.03        8.47      5.66 o
   5  13  17        0.91        3.45      6.05 o
   0  14  17       39.37       30.14      7.44 o
   1  14  17       35.04       28.26      5.26 o
   2  14  17        1.72        0.98      5.28 o
   3  14  17        0.00        4.94      5.74 o
   4  14  17       20.96       22.26      5.82 o
   5  14  17        2.12        8.60      5.73 o
   1  15  17       13.16       16.28      6.01 o
   2  15  17        5.26       10.04      5.42 o
   3  15  17       15.39       13.26      5.56 o
   4  15  17        8.68       10.01      5.66 o
   0  16  17        0.81       10.88      7.57 o
   1  16  17       22.90       25.60      5.39 o
   2  16  17        9.10       16.53      5.66 o
   0   0  18      267.55      149.04     12.82 o
   1   0  18        3.75       13.43      9.12 o
   2   0  18       36.52       27.55      7.89 o
   3   0  18       14.66       37.78      7.18 o
   4   0  18      114.32      141.14      8.76 o
   5   0  18      104.77       99.31      8.40 o
   6   0  18        3.54        6.67     10.17 o
   7   0  18        0.37       -7.89      8.95 o
   8   0  18        6.87        5.88      9.13 o
   9   0  18        8.72       10.18      9.31 o
   1   1  18      242.40      149.60      6.03 o
   2   1  18      105.21       54.55      5.62 o
   3   1  18       30.99       18.01      5.85 o
   4   1  18        6.92       15.80      5.86 o
   5   1  18      213.83      209.46      6.05 o
   6   1  18        6.73       19.61      6.06 o
   7   1  18       34.84       39.35      8.36 o
   8   1  18        1.96       14.08      6.08 o
   9   1  18        2.88        4.20      6.76 o
   0   2  18      408.52      497.59     18.08 o
   1   2  18        4.13        2.32      5.45 o
   2   2  18       99.59       72.07      5.43 o
   3   2  18      150.62      135.08      5.72 o
   4   2  18      131.24      179.82      6.21 o
   5   2  18      138.93      129.82      5.82 o
   6   2  18      282.17      266.00      5.98 o
   7   2  18        0.52       11.18      6.15 o
   8   2  18        1.50        7.94      6.31 o
   9   2  18        0.00       -0.70      7.07 o
   1   3  18       30.14       37.66      5.28 o
   2   3  18       95.50       45.59      5.26 o
   3   3  18       16.27       13.69      5.35 o
   4   3  18       66.60       78.11      5.34 o
   5   3  18        0.44       11.94      5.97 o
   6   3  18       36.43       28.67      5.71 o
   7   3  18        2.23        8.51      6.25 o
   8   3  18        6.31        5.96      6.05 o
   9   3  18       19.35       39.62      7.27 o
   0   4  18     1124.84     1283.73     31.28 o
   1   4  18        2.36        3.07      5.96 o
   2   4  18       48.48       36.17      5.56 o
   3   4  18       90.38       74.96      5.50 o
   4   4  18        0.43        5.08      5.28 o
   5   4  18       36.65       33.85      5.59 o
   6   4  18        8.94        5.10      6.17 o
   7   4  18       41.24       54.27      6.23 o
   8   4  18       28.66       26.43      6.19 o
   9   4  18        2.04        2.26     27.68 o
   1   5  18      229.53      251.85      6.05 o
   2   5  18        2.23       21.39      5.90 o
   3   5  18       21.54       40.46      6.04 o
   4   5  18      116.68      127.30      6.37 o
   5   5  18        1.52        8.55      5.80 o
   6   5  18       17.60       15.25      6.00 o
   7   5  18        0.37        7.46      6.18 o
   8   5  18        0.93        2.46      5.90 o
   0   6  18      227.48      197.72     11.04 o
   1   6  18       22.72       29.58      5.54 o
   2   6  18       18.88       18.45      5.13 o
   3   6  18       99.07      136.17      5.57 o
   4   6  18       13.57        1.40      5.54 o
   5   6  18       40.73       45.90      6.91 o
   6   6  18       83.76       66.58      5.76 o
   7   6  18       15.42       29.31      6.39 o
   8   6  18       37.01       34.27      6.39 o
   1   7  18       61.11       95.74      5.26 o
   2   7  18       56.40       82.18      5.29 o
   3   7  18       46.77       43.24      5.42 o
   4   7  18      214.26      268.91     11.08 o
   5   7  18       58.50       49.75      5.94 o
   6   7  18        1.82        4.60      6.45 o
   7   7  18       18.01       12.09      6.24 o
   8   7  18        7.23       16.75      6.33 o
   0   8  18      182.94      160.31      7.63 o
   1   8  18       34.02       24.55      5.25 o
   2   8  18       46.74       25.76      5.35 o
   3   8  18       54.36       46.85      5.38 o
   4   8  18      126.03       98.01      5.77 o
   5   8  18      247.74      215.55      8.33 o
   6   8  18        2.24        4.72      5.96 o
   7   8  18        0.16        5.90      6.54 o
   8   8  18        3.24        4.89      6.74 o
   1   9  18        7.64       -6.59      4.95 o
   2   9  18       35.10       30.99      5.14 o
   3   9  18        6.43       16.16      5.58 o
   4   9  18      196.99      134.78      6.68 o
   5   9  18       11.08        7.48      6.18 o
   6   9  18       17.08       21.35      6.43 o
   7   9  18      136.64      123.41      7.28 o
   0  10  18      184.96      214.57      8.87 o
   1  10  18        2.83       12.01      4.90 o
   2  10  18      146.31      156.08      5.60 o
   3  10  18        1.91        2.10      5.03 o
   4  10  18        0.10       10.89      6.01 o
   5  10  18      140.90      144.46      5.97 o
   6  10  18       12.45       11.15      5.95 o
   7  10  18        0.58       14.17      6.28 o
   1  11  18      226.77      237.95      6.15 o
   2  11  18       16.63       21.28      5.03 o
   3  11  18       19.12       30.16      5.17 o
   4  11  18        0.33       12.00      5.59 o
   5  11  18        0.10        3.80      5.71 o
   6  11  18        3.58       14.09      6.12 o
   0  12  18      197.16      198.17      8.13 o
   1  12  18       38.65       39.84      5.10 o
   2  12  18       83.28       92.13      6.37 o
   3  12  18       33.62       33.23      5.40 o
   4  12  18       13.84       17.89      5.35 o
   5  12  18       32.28       19.45      5.82 o
   6  12  18        7.48       12.21      5.89 o
   1  13  18        3.15        8.42      5.27 o
   2  13  18        9.54       14.74      5.24 o
   3  13  18        3.48        3.45      5.56 o
   4  13  18        6.61        2.68      5.34 o
   5  13  18        0.56        8.08      5.98 o
   0  14  18        0.00       10.15      7.23 o
   1  14  18       35.60       31.60      5.42 o
   2  14  18        0.52       11.02      5.46 o
   3  14  18       30.70       29.34      5.43 o
   4  14  18       23.66       21.29      5.80 o
   1  15  18       18.53       24.14      5.69 o
   2  15  18        9.40       11.49      5.52 o
   3  15  18       33.40       25.28      5.62 o
   0  16  18       23.31       34.97      8.67 o
   1  16  18        9.13       15.35      5.53 o
   2  16  18       14.28       12.21      8.78 o
   1   1  19      131.89      122.37      5.93 o
   2   1  19        1.82        8.63      5.75 o
   3   1  19      242.59      257.08      6.29 o
   4   1  19      104.10      104.24      5.52 o
   5   1  19        0.85        9.06      5.67 o
   6   1  19       78.87       89.42      5.86 o
   7   1  19       78.87       61.92      6.34 o
   8   1  19        4.65       11.19      6.40 o
   9   1  19        7.65        0.73      6.94 o
   0   2  19      123.22      155.82      9.74 o
   1   2  19      135.82      146.16      5.62 o
   2   2  19       21.82       28.21      5.56 o
   3   2  19       19.71       14.13      5.49 o
   4   2  19      191.98      192.32      6.02 o
   5   2  19       29.74       31.53      5.45 o
   6   2  19       34.58       33.85      5.60 o
   7   2  19       17.17       13.84      5.92 o
   8   2  19       20.45       25.61      6.66 o
   9   2  19       26.69       27.33      9.47 o
   1   3  19      255.64      269.18      5.95 o
   2   3  19       59.38       52.14      5.25 o
   3   3  19       59.78       28.59      5.52 o
   4   3  19      135.37      105.73      5.40 o
   5   3  19       94.28       82.76      6.09 o
   6   3  19        2.44        7.36      5.77 o
   7   3  19        2.02       14.89      5.94 o
   8   3  19        6.49       10.54      6.16 o
   0   4  19        0.48        3.44      8.02 o
   1   4  19       10.13        8.50      5.68 o
   2   4  19        3.63       12.44      5.13 o
   3   4  19      154.57      155.38      5.51 o
   4   4  19        0.06        5.71      5.37 o
   5   4  19       29.47       17.57      5.38 o
   6   4  19      160.26      129.94      6.44 o
   7   4  19        3.20       10.87      6.14 o
   8   4  19        0.92        6.93      6.10 o
   1   5  19        3.91        4.41      5.31 o
   2   5  19        6.00       11.99      5.11 o
   3   5  19        0.31        3.23      5.26 o
   4   5  19        0.09        3.46      5.27 o
   5   5  19       41.07       66.11      6.25 o
   6   5  19      123.41       76.95      5.66 o
   7   5  19       35.74       36.52      6.37 o
   8   5  19        0.71        0.43      6.23 o
   0   6  19       95.41      108.25      9.47 o
   1   6  19      178.77      183.96      5.87 o
   2   6  19       31.34       35.98      5.71 o
   3   6  19        3.64        9.39      5.76 o
   4   6  19       10.27        5.43      6.31 o
   5   6  19        8.11       20.54      6.02 o
   6   6  19        5.09       11.26      5.79 o
   7   6  19        2.48        0.15      6.69 o
   8   6  19       16.94       21.09      5.99 o
   1   7  19        0.05        8.61      5.21 o
   2   7  19        8.51       11.08      5.57 o
   3   7  19        9.20       17.85      5.70 o
   4   7  19      158.13      136.69      5.90 o
   5   7  19        0.20        7.06      6.34 o
   6   7  19        4.24       11.22      5.99 o
   7   7  19       25.31       28.61      6.30 o
   8   7  19        0.24        7.64      6.42 o
   0   8  19       63.34       47.83      7.78 o
   1   8  19      195.72      195.25      5.13 o
   2   8  19       98.26       96.70      5.66 o
   3   8  19       14.04       25.21      5.51 o
   4   8  19        0.22        5.29      5.66 o
   5   8  19       15.89        4.13      6.22 o
   6   8  19       35.81       34.48      7.00 o
   7   8  19        8.69       19.89      6.06 o
   1   9  19        2.17       10.96      5.08 o
   2   9  19      451.30      494.79      9.84 o
   3   9  19      186.57      190.54      6.87 o
   4   9  19      350.28      371.60      8.74 o
   5   9  19       28.81       28.13      5.76 o
   6   9  19       31.96       36.60      6.25 o
   7   9  19       11.05       14.66      7.44 o
   0  10  19      278.33      279.81     11.65 o
   1  10  19        7.16       11.02      5.02 o
   2  10  19       14.33        4.51      5.03 o
   3  10  19       67.09       85.40      5.27 o
   4  10  19       81.30       88.50      5.58 o
   5  10  19        6.55       12.01      5.79 o
   6  10  19       10.44       11.72      6.70 o
   7  10  19        0.08        2.44      6.56 o
   1  11  19        2.02        8.92      5.31 o
   2  11  19        0.36        6.23      5.07 o
   3  11  19       22.81       25.62      5.56 o
   4  11  19        5.36       17.39      5.42 o
   5  11  19       66.97       65.96      5.87 o
   6  11  19        8.29        3.82      6.37 o
   0  12  19        0.18       13.60      7.56 o
   1  12  19       64.25       55.37      5.04 o
   2  12  19       37.69       44.71      5.48 o
   3  12  19        1.21        4.86      5.54 o
   4  12  19       37.19       41.30      5.39 o
   5  12  19        3.17        4.01      5.71 o
   6  12  19        0.98       10.40      6.58 o
   1  13  19        1.96       15.10      5.48 o
   2  13  19       72.83       74.88      5.39 o
   3  13  19        0.99       10.75      5.29 o
   4  13  19        3.17        3.27      5.62 o
   5  13  19        3.34       13.32      5.90 o
   0  14  19        4.57       16.93      7.76 o
   1  14  19       64.24       71.37      5.80 o
   2  14  19        0.00        9.29      5.47 o
   3  14  19        6.90        8.06      5.43 o
   4  14  19       17.74       20.25      5.66 o
   1  15  19       15.35        6.87      5.93 o
   2  15  19        6.96       10.92      5.69 o
   3  15  19        3.65        7.02      5.77 o
   0  16  19        0.23        4.40      9.26 o
   1  16  19        0.36       11.69     21.32 o
   0   0  20      977.10     1251.36     22.76 o
   1   0  20      129.20      174.62      9.37 o
   2   0  20       42.31       56.06      8.46 o
   3   0  20       84.55       83.20      8.25 o
   4   0  20        7.14       15.93      7.85 o
   5   0  20      162.78      159.80      8.60 o
   6   0  20        6.52        1.58      8.77 o
   7   0  20        0.01       25.35     11.13 o
   8   0  20        5.11       10.47      8.71 o
   1   1  20       43.57       56.49      5.83 o
   2   1  20        2.80        9.79      6.81 o
   3   1  20      359.00      335.19      6.83 o
   4   1  20      121.12      133.00      5.47 o
   5   1  20      146.93      131.33      6.01 o
   6   1  20        7.61        2.62      5.84 o
   7   1  20       50.10       40.56      6.27 o
   8   1  20        0.49        0.16      6.42 o
   0   2  20      280.70      183.86      8.39 o
   1   2  20       88.52       87.22      5.54 o
   2   2  20        6.01        5.88      5.84 o
   3   2  20        1.91       10.82      5.58 o
   5   2  20       93.79      123.51      5.59 o
   6   2  20       70.61       71.72      5.63 o
   7   2  20        1.18        8.21      6.06 o
   8   2  20        1.14        0.70      6.81 o
   1   3  20       77.62       98.00      5.86 o
   2   3  20        0.73       -2.06      5.13 o
   3   3  20        6.57        5.70      5.43 o
   4   3  20        1.92        5.87      5.41 o
   5   3  20      141.93      119.67      6.32 o
   6   3  20        1.34        5.99      6.16 o
   7   3  20       20.87       19.85      6.10 o
   8   3  20       34.37       45.92      6.50 o
   0   4  20       13.15       39.62      7.56 o
   1   4  20        3.14        3.86      5.46 o
   2   4  20       33.22       42.71      5.31 o
   3   4  20       25.22       39.70      5.54 o
   4   4  20       38.28       36.96      5.24 o
   5   4  20       15.42       21.52      5.33 o
   6   4  20        0.03        7.77      5.57 o
   7   4  20       29.03       45.45      5.95 o
   8   4  20        2.62       14.94      6.24 o
   1   5  20      124.82      122.93      5.26 o
   2   5  20        6.61       16.05      5.21 o
   3   5  20       42.83       73.02      5.55 o
   4   5  20       37.47       35.47      5.41 o
   5   5  20        1.43       14.25      5.65 o
   6   5  20        0.41        1.00      5.84 o
   7   5  20        1.03        1.37      6.47 o
   8   5  20       23.48       21.93      6.51 o
   0   6  20       43.95       42.08      8.23 o
   1   6  20      324.80      352.39      7.48 o
   2   6  20       19.23       15.20      5.41 o
   3   6  20        0.25        7.06      5.68 o
   4   6  20        2.31       11.30      5.92 o
   5   6  20       31.95       30.50      5.43 o
   6   6  20        2.78       13.20      5.50 o
   7   6  20       56.18       69.99      6.65 o
   8   6  20       11.20       11.56      6.46 o
   1   7  20      137.71      137.34      5.87 o
   2   7  20       42.36       49.98      5.15 o
   3   7  20       46.84       41.83      5.88 o
   4   7  20       11.12       35.68      6.21 o
   5   7  20        0.11        7.41      6.07 o
   6   7  20        8.38       13.84      5.98 o
   7   7  20       45.23       33.63      6.06 o
   0   8  20      113.16      143.88      9.24 o
   1   8  20      190.62      165.89      5.12 o
   2   8  20        0.28        6.05      5.92 o
   3   8  20      110.31       88.44      5.38 o
   4   8  20       85.42       90.77      5.68 o
   5   8  20       73.71       97.99      6.68 o
   6   8  20       13.20        2.08      6.26 o
   7   8  20        0.19        3.44      6.41 o
   1   9  20      115.54      105.98      5.06 o
   2   9  20       27.69       29.25      5.03 o
   3   9  20       20.28       40.74      5.76 o
   4   9  20        0.71        8.10      5.52 o
   5   9  20       40.24       50.62      5.61 o
   6   9  20       32.52       18.56      6.53 o
   7   9  20       11.01       12.26      7.30 o
   0  10  20        0.21        7.46      6.76 o
   1  10  20       33.83       38.71      5.18 o
   2  10  20        9.77       22.60      5.49 o
   3  10  20       13.53       10.17      5.27 o
   4  10  20        3.22        5.41      5.70 o
   5  10  20       20.86       18.94      5.73 o
   6  10  20       17.27       24.44      6.03 o
   1  11  20      164.12      143.97      5.48 o
   2  11  20       35.84       52.72      5.20 o
   3  11  20      204.97      178.80      7.05 o
   4  11  20       58.92       74.43      5.75 o
   5  11  20        0.16       -6.98      5.65 o
   6  11  20       16.09       18.80      6.24 o
   0  12  20      334.29      340.48     12.69 o
   1  12  20       36.40       45.70      5.21 o
   2  12  20        0.90       -5.38      5.22 o
   3  12  20       51.42       47.73      5.58 o
   4  12  20       31.79       22.94      5.92 o
   5  12  20        0.04       14.55      5.76 o
   1  13  20       11.05       14.20      5.50 o
   2  13  20        9.35       10.04      5.74 o
   3  13  20        2.96        8.67      5.56 o
   4  13  20        1.48        3.03      5.71 o
   5  13  20        0.00        1.96      9.07 o
   0  14  20        6.70       10.05      7.88 o
   1  14  20        8.55        5.58      5.33 o
   2  14  20       44.87       40.25      5.63 o
   3  14  20        2.91        6.09      5.65 o
   4  14  20        0.75        4.35      6.00 o
   1  15  20        4.20       10.95      5.40 o
   2  15  20       30.05       28.97      5.70 o
   1   1  21       46.61       45.26      5.94 o
   2   1  21      779.47      761.20     22.94 o
   3   1  21       82.38       67.64      5.46 o
   4   1  21      215.38      207.76      5.64 o
   5   1  21        0.77        4.65      5.80 o
   6   1  21       54.48       54.01      5.96 o
   7   1  21        0.00       14.43      6.42 o
   8   1  21        0.26       17.18      6.69 o
   0   2  21      440.35      459.46     15.98 o
   1   2  21      155.99      183.14      6.20 o
   2   2  21       11.46        7.02      5.85 o
   3   2  21      167.96      180.95      5.70 o
   4   2  21       17.01       27.35      5.85 o
   5   2  21      131.74      124.00      5.69 o
   6   2  21       32.33       32.02      5.67 o
   7   2  21       63.72       52.74      6.33 o
   8   2  21       36.47       22.71      6.83 o
   1   3  21       36.54       46.17      5.90 o
   2   3  21       97.76      112.58      5.57 o
   3   3  21      211.93      213.40      5.87 o
   4   3  21        8.71       11.72      5.24 o
   5   3  21        0.79        9.34      5.94 o
   6   3  21      104.00      116.05      6.08 o
   7   3  21       11.56       19.69      6.31 o
   8   3  21       12.14        6.81      6.37 o
   0   4  21      478.99      533.65     21.28 o
   1   4  21        3.32        3.00      5.52 o
   2   4  21       78.62       81.77      5.30 o
   3   4  21       38.74       40.92      5.66 o
   4   4  21       14.80       28.06      5.49 o
   5   4  21        0.41       -0.74      5.80 o
   6   4  21        7.59       12.88      5.74 o
   7   4  21       17.83       18.90      5.77 o
   8   4  21       17.74       32.10      6.25 o
   1   5  21        5.74       23.08      5.18 o
   2   5  21      162.73      161.11      5.61 o
   3   5  21       34.36       42.35      5.38 o
   4   5  21       35.95       44.38      5.30 o
   5   5  21      129.14      120.10      5.81 o
   6   5  21        8.67        7.69      5.81 o
   7   5  21       16.61        9.47      5.93 o
   8   5  21        2.51        2.55      6.29 o
   0   6  21      198.31      208.35      8.42 o
   1   6  21       58.69       57.86      5.62 o
   2   6  21      220.76      210.54      5.59 o
   3   6  21        1.62        8.20      5.60 o
   4   6  21        9.07        7.86      5.66 o
   5   6  21       18.60        9.68      5.69 o
   6   6  21       18.29       24.98      6.04 o
   7   6  21       27.27       32.22      6.53 o
   1   7  21       77.80      102.36      5.96 o
   2   7  21       33.29       33.27      5.73 o
   3   7  21      124.56      105.93      6.01 o
   4   7  21       96.85      107.15     11.31 o
   5   7  21        2.90        1.17      5.54 o
   6   7  21        4.78       16.35      5.75 o
   7   7  21        1.94        8.17      6.56 o
   0   8  21        7.26        4.86      7.02 o
   1   8  21      148.09      128.38      5.55 o
   2   8  21       93.12      122.20      5.35 o
   3   8  21       44.86       60.34      5.65 o
   4   8  21        0.65       -2.67      6.58 o
   5   8  21       19.34       23.90      6.11 o
   6   8  21        4.70        4.91      5.78 o
   7   8  21       76.54       67.41      6.81 o
   1   9  21      245.84      242.52      5.37 o
   2   9  21        0.02        4.07      5.13 o
   3   9  21       31.37       33.31      5.25 o
   4   9  21       79.48       48.84      5.67 o
   5   9  21        1.47       -0.58      5.63 o
   6   9  21        0.23        9.01      6.14 o
   7   9  21        1.52       10.68      9.65 o
   0  10  21        0.01       -9.05      7.50 o
   1  10  21      132.99      123.71      5.37 o
   3  10  21       43.34       40.28      5.45 o
   4  10  21       36.82       35.71      5.85 o
   5  10  21        8.65       19.48      6.35 o
   6  10  21       20.96       28.61      6.56 o
   1  11  21        0.80        7.99      5.07 o
   2  11  21        0.09        4.33      5.06 o
   3  11  21      108.07      108.04      5.59 o
   4  11  21        3.41       10.02      5.63 o
   5  11  21        0.18       14.15      5.55 o
   6  11  21        0.03        0.75      7.25 o
   0  12  21       66.01       72.51      8.97 o
   1  12  21       21.73       26.64      5.22 o
   2  12  21       32.03       23.12      5.19 o
   3  12  21       59.80       46.10      5.40 o
   4  12  21        3.51        9.99      6.06 o
   5  12  21       11.09       13.72      6.26 o
   1  13  21        0.63       13.08      5.18 o
   2  13  21       49.54       47.42      5.79 o
   3  13  21        8.42       10.61      5.61 o
   4  13  21        0.00        4.06      5.62 o
   0  14  21       14.05       28.18      7.49 o
   1  14  21        2.57        9.85      5.26 o
   2  14  21       57.49       62.78      5.54 o
   3  14  21        0.14       11.55      5.67 o
   1  15  21        4.01        8.25      5.64 o
   0   0  22      747.14      745.20     20.91 o
   1   0  22     1850.11     1757.72     67.31 o
   2   0  22      273.26      236.08      9.63 o
   3   0  22      114.72      108.98      8.25 o
   4   0  22      592.57      480.02      9.75 o
   5   0  22        9.71      -10.08      9.14 o
   6   0  22        1.01        1.22      8.77 o
   7   0  22        0.01       12.44      9.16 o
   8   0  22        2.48       -9.52      9.27 o
   1   1  22       95.47       99.68      5.79 o
   2   1  22      127.59      164.23      6.58 o
   3   1  22       32.69       32.41      5.40 o
   4   1  22        2.82       12.61      5.23 o
   5   1  22       55.92       61.02      5.74 o
   6   1  22        9.93       10.14      6.15 o
   7   1  22        0.63       11.61      6.70 o
   8   1  22        0.67       10.40      6.83 o
   0   2  22     1490.08     1327.70     54.09 o
   1   2  22      145.29      183.24      6.01 o
   2   2  22      101.86       90.52      6.23 o
   3   2  22      102.65       90.90      5.90 o
   4   2  22       23.83       14.97      5.50 o
   5   2  22       29.74       33.80      6.08 o
   6   2  22      132.31       87.15      6.01 o
   7   2  22       13.14       15.57      6.49 o
   8   2  22        0.32       -4.03      6.72 o
   1   3  22      704.73      655.80     16.42 o
   2   3  22       67.83       56.46      5.32 o
   3   3  22        3.47       13.11      5.51 o
   4   3  22       60.82       49.28      5.27 o
   5   3  22       70.26       77.41      5.71 o
   6   3  22       10.98       15.22      5.72 o
   7   3  22       11.54       16.52      6.64 o
   8   3  22        2.78        6.97      6.70 o
   0   4  22      326.70      251.77      8.67 o
   1   4  22       97.42       70.23      5.89 o
   2   4  22       25.49       25.47      5.27 o
   3   4  22       82.61       58.30      5.64 o
   4   4  22        4.69       17.76      5.57 o
   5   4  22        0.05        8.34      6.06 o
   6   4  22       31.82       36.00      5.76 o
   7   4  22        2.56       13.58      5.85 o
   8   4  22        1.34        7.63      6.42 o
   1   5  22       10.48       12.20      5.36 o
   2   5  22       97.37       96.09      5.48 o
   3   5  22        0.56       10.35      5.82 o
   4   5  22       70.10       64.68      5.54 o
   5   5  22       84.91       71.50      5.58 o
   6   5  22       52.94       63.33      6.14 o
   7   5  22       14.92       24.85      6.01 o
   0   6  22       69.47       50.79      7.79 o
   1   6  22       42.40       55.40      5.54 o
   2   6  22        9.46       20.65      5.36 o
   3   6  22        1.90        5.74      5.50 o
   4   6  22       14.44        6.47      5.50 o
   5   6  22       73.99       58.30      5.62 o
   6   6  22        6.73        8.94      5.69 o
   7   6  22       14.72       23.69      6.68 o
   1   7  22       34.09       40.88      5.59 o
   2   7  22      309.79      362.55      8.31 o
   3   7  22        1.33       11.45      5.53 o
   4   7  22       21.74       35.48      5.83 o
   5   7  22        0.33       12.95      5.52 o
   6   7  22       34.61       38.83      5.79 o
   7   7  22       17.33       20.67      6.58 o
   0   8  22      442.58      460.22     11.84 o
   1   8  22       94.26       92.30      5.62 o
   2   8  22        7.38       14.49      5.95 o
   3   8  22        3.18       11.79      6.30 o
   4   8  22        9.86        8.05      6.42 o
   5   8  22        1.23        1.94      5.70 o
   6   8  22        0.43       10.44      6.03 o
   7   8  22       22.06       30.43      6.19 o
   1   9  22       79.44       79.83      5.19 o
   2   9  22       19.37       19.35      5.26 o
   3   9  22        1.78       14.39      5.98 o
   4   9  22       11.54        8.12      5.82 o
   5   9  22        5.76        5.17      6.34 o
   6   9  22        4.83       -2.77      6.15 o
   0  10  22      619.40      520.73      8.94 o
   1  10  22       52.32       58.76      5.24 o
   2  10  22        8.78       11.95      5.00 o
   3  10  22        0.10        7.82      5.40 o
   4  10  22        6.63        6.33      6.09 o
   5  10  22       24.24       20.11      5.62 o
   6  10  22       18.65       14.34      6.72 o
   1  11  22      111.12      106.25      5.42 o
   2  11  22       98.09       82.88      5.33 o
   3  11  22       20.61       16.84      5.15 o
   4  11  22        2.23       10.42      5.93 o
   5  11  22        4.14       12.57      6.07 o
   0  12  22        7.92        3.82      7.22 o
   1  12  22       56.11       50.11      5.57 o
   2  12  22       14.85       20.45      5.08 o
   3  12  22       38.90       29.83      5.51 o
   4  12  22       19.14       20.32      6.42 o
   5  12  22        0.55        5.36      7.13 o
   1  13  22        6.84       17.95      6.03 o
   2  13  22        0.05       -1.75      5.44 o
   3  13  22        1.24       13.63      5.98 o
   4  13  22        4.34        7.42      6.08 o
   0  14  22        2.15        5.28      8.12 o
   1  14  22        8.37       13.64      5.48 o
   2  14  22       12.93       13.44      5.66 o
   1   1  23      614.47      664.41     17.90 o
   2   1  23      133.52      123.09      6.39 o
   3   1  23      108.84      109.79      5.73 o
   4   1  23        0.79        5.96      5.45 o
   5   1  23      289.90      267.12      6.72 o
   6   1  23        3.43       -3.01      6.13 o
   7   1  23        0.59        4.60      6.19 o
   8   1  23       10.82       13.36      6.72 o
   0   2  23       32.61       31.58      8.67 o
   1   2  23      681.42      675.96     17.68 o
   2   2  23       13.12        9.27      5.78 o
   3   2  23       51.43       57.67      5.92 o
   4   2  23       26.54       39.49      5.44 o
   5   2  23        5.01       12.44      5.68 o
   6   2  23        0.05        0.70      6.27 o
   7   2  23        6.02        1.35      6.23 o
   8   2  23        6.98        4.27      6.78 o
   1   3  23      551.60      529.57     10.32 o
   2   3  23       49.37       46.63      5.46 o
   3   3  23        3.93        6.18      5.43 o
   4   3  23       49.36       51.94      5.81 o
   5   3  23      283.65      234.57      6.03 o
   6   3  23       45.90       59.77      5.78 o
   7   3  23        2.79        9.54      6.36 o
   8   3  23        8.99        1.44     16.61 o
   0   4  23      126.46      155.12      8.81 o
   1   4  23      413.38      384.84      9.36 o
   2   4  23        4.90        7.26      5.24 o
   3   4  23        1.22        3.33      5.48 o
   4   4  23       13.14       30.66      5.30 o
   5   4  23        3.76        7.14      6.36 o
   6   4  23       75.53       71.23      6.08 o
   7   4  23        2.00       11.79      6.18 o
   1   5  23       42.44       41.74      5.22 o
   2   5  23       52.12       40.12      5.41 o
   3   5  23       57.79       66.58      5.71 o
   4   5  23        3.91        0.60      5.46 o
   5   5  23        1.13        4.24      5.71 o
   6   5  23        3.73       13.02      6.53 o
   7   5  23       38.63       37.04      6.36 o
   0   6  23        8.97        5.10      7.65 o
   1   6  23      477.39      438.50     14.70 o
   2   6  23      162.49      168.74      5.43 o
   3   6  23       24.09       25.59      5.27 o
   4   6  23       19.16       37.56      6.38 o
   5   6  23        0.12       12.22      5.63 o
   6   6  23       43.03       27.95      5.81 o
   7   6  23       33.08       37.47      6.07 o
   1   7  23        8.26       20.13      5.45 o
   2   7  23        4.66       10.68      5.19 o
   3   7  23       49.95       38.91      5.40 o
   4   7  23        3.63       17.00      5.83 o
   5   7  23       35.70       32.71      5.74 o
   6   7  23        4.51        9.82      5.98 o
   7   7  23       12.33       11.29      7.20 o
   0   8  23        9.30       32.56      9.63 o
   1   8  23       63.83       55.23      5.39 o
   2   8  23       88.08       73.06      5.92 o
   3   8  23        9.73       10.43      5.82 o
   4   8  23        6.27        8.98      5.73 o
   5   8  23        3.85       10.06      6.04 o
   6   8  23       31.61       16.46      6.15 o
   1   9  23       61.32       58.32      5.30 o
   2   9  23      118.30       92.76      5.60 o
   3   9  23       73.93       78.32      6.48 o
   4   9  23        2.53        7.54      6.24 o
   5   9  23        0.42        6.41      6.24 o
   6   9  23       13.02        5.64      6.41 o
   0  10  23       39.15       10.41      6.86 o
   1  10  23       28.30       25.49      5.45 o
   2  10  23       15.19        7.30      5.51 o
   3  10  23        0.02        1.59      5.33 o
   4  10  23        0.63        6.04      6.23 o
   5  10  23        1.49        3.29      6.63 o
   1  11  23      171.22      146.18      5.86 o
   2  11  23        0.02       -4.19      5.15 o
   3  11  23       16.36       20.24      5.94 o
   4  11  23       17.77       11.93      6.05 o
   5  11  23       44.00       48.78      6.45 o
   0  12  23        0.95        1.94      8.28 o
   1  12  23        0.92        6.07      5.48 o
   2  12  23       11.43       24.86      5.44 o
   3  12  23       22.00       29.27      5.67 o
   4  12  23        2.39       12.08      5.92 o
   1  13  23        2.78        2.02      5.63 o
   2  13  23        0.00        4.66      5.57 o
   3  13  23       11.35       18.55      5.69 o
   0  14  23        9.40        1.28      7.83 o
   1  14  23       10.84       21.14      6.15 o
   2  14  23        9.52        6.18      5.72 o
   0   0  24     2524.69     2226.43    193.32 o
   1   0  24       79.53       51.85      9.21 o
   2   0  24        4.23        6.70      8.49 o
   3   0  24      114.52       72.02      8.12 o
   4   0  24        2.35        9.49      7.63 o
   5   0  24      130.19      119.07     10.41 o
   6   0  24        0.88       11.72      9.13 o
   7   0  24        0.71        1.16      9.07 o
   1   1  24      253.62      233.84      6.55 o
   2   1  24       96.57       77.51      5.89 o
   3   1  24       16.53       32.98      5.83 o
   4   1  24      143.43      104.00      5.40 o
   5   1  24       36.24       48.60      5.84 o
   6   1  24       27.36       27.87      6.60 o
   7   1  24        4.26        4.67      6.37 o
   0   2  24     1413.62     1343.22     53.32 o
   1   2  24        0.09        8.86      5.94 o
   2   2  24       74.69       71.93      5.76 o
   3   2  24        0.12        9.33      5.87 o
   4   2  24       41.82       38.64      5.31 o
   5   2  24       63.31       45.90      5.90 o
   6   2  24        7.01        1.15      6.03 o
   7   2  24        2.38        5.74      6.51 o
   1   3  24      375.76      396.93      8.74 o
   2   3  24      296.62      293.67      9.42 o
   3   3  24        5.65       20.07      5.64 o
   4   3  24        7.72        5.17      6.02 o
   5   3  24       26.83       26.95      6.22 o
   6   3  24       28.41       30.83      5.89 o
   7   3  24        0.03        2.39      6.34 o
   0   4  24       67.63       93.19      8.70 o
   1   4  24       65.64       65.31      5.63 o
   2   4  24       28.04       42.51      5.56 o
   3   4  24        6.54        3.30      5.86 o
   4   4  24       27.70       28.40      5.50 o
   5   4  24        0.29        1.55      6.46 o
   6   4  24        1.35        5.12      5.90 o
   7   4  24        1.32        4.44      7.07 o
   1   5  24       87.77       98.37      5.32 o
   2   5  24        1.39       14.07      5.34 o
   3   5  24       49.67       34.65      5.60 o
   4   5  24       48.92       42.67      6.02 o
   5   5  24      109.22       74.16      6.03 o
   6   5  24       36.38       38.09      6.90 o
   7   5  24        0.15        5.36      6.06 o
   0   6  24      512.21      473.02     10.24 o
   1   6  24        0.04        8.99      5.47 o
   2   6  24       12.03        4.49      5.43 o
   3   6  24       18.89       22.35      5.74 o
   4   6  24       11.99       20.97      6.01 o
   5   6  24        1.15       12.26      5.65 o
   6   6  24        0.66        4.95      6.28 o
   7   6  24        0.62        4.79      6.23 o
   1   7  24      112.84       94.58      5.56 o
   2   7  24        3.09        2.21      5.34 o
   3   7  24        1.08        6.76      5.49 o
   4   7  24        9.22       12.90      5.86 o
   5   7  24       31.63       33.53      6.10 o
   6   7  24       27.54       17.08      5.93 o
   0   8  24      163.47      134.51      8.09 o
   1   8  24       29.69       20.74      5.06 o
   2   8  24       11.92       19.26      5.45 o
   3   8  24        6.78       11.68      5.50 o
   4   8  24        0.00        6.12      6.04 o
   5   8  24        7.06        7.80      5.78 o
   6   8  24        2.19        1.28      6.17 o
   1   9  24       19.94       25.22      5.54 o
   2   9  24        5.04        5.75      5.50 o
   3   9  24       21.29       25.65      5.95 o
   4   9  24       23.00       24.53      5.95 o
   5   9  24       96.07       94.67      6.26 o
   6   9  24       19.46       21.09      6.40 o
   0  10  24      113.60      108.37     11.19 o
   1  10  24       48.06       45.18      5.62 o
   2  10  24       15.82       21.81      5.34 o
   3  10  24        0.19        2.08      5.64 o
   4  10  24       23.84       28.05      6.29 o
   5  10  24        7.13        9.31      6.47 o
   1  11  24        7.04       14.28      5.53 o
   2  11  24       70.80       63.93      5.71 o
   3  11  24       34.86       34.57      5.86 o
   4  11  24        1.96       11.70      5.89 o
   0  12  24       34.47       25.31      8.87 o
   1  12  24       22.70       25.61      5.93 o
   2  12  24        3.71        3.29      5.39 o
   3  12  24        9.35       14.08      5.73 o
   4  12  24        5.76       10.94      5.89 o
   1  13  24       44.83       50.19      5.63 o
   2  13  24        3.04        5.77      5.71 o
   3  13  24        1.03        2.05     21.12 o
   0  14  24        2.00        2.99     13.40 o
   1   1  25      650.08      629.15     18.71 o
   2   1  25       76.64       80.20      5.98 o
   3   1  25        4.47        6.82      5.65 o
   4   1  25      310.73      257.97      6.10 o
   5   1  25       52.54       45.03      6.11 o
   6   1  25       23.54       16.10      6.36 o
   7   1  25       32.27       27.52      6.71 o
   0   2  25       89.07       84.55     15.44 o
   1   2  25       46.46       52.42      5.94 o
   2   2  25       56.85       87.68      5.93 o
   3   2  25       64.72       67.44      5.90 o
   4   2  25        3.37        2.96      5.41 o
   5   2  25      116.49      117.30      5.83 o
   6   2  25       19.49       29.33      6.23 o
   7   2  25       15.54       11.89      6.81 o
   1   3  25       16.62       17.57      6.00 o
   2   3  25       40.83       40.60      5.50 o
   3   3  25       66.72       41.51      5.49 o
   4   3  25        1.56       -2.89      6.04 o
   5   3  25        5.01        2.29      5.58 o
   6   3  25       19.47       14.49      6.22 o
   7   3  25        0.56        2.23      6.85 o
   0   4  25      528.90      443.08     20.74 o
   1   4  25       68.02       71.67      5.91 o
   2   4  25       87.80       81.77      5.55 o
   3   4  25       97.54       93.86      5.76 o
   4   4  25       32.68       21.07      5.65 o
   5   4  25       53.36       77.60      6.58 o
   6   4  25       16.19       14.08      6.15 o
   7   4  25        0.05        6.40      6.39 o
   1   5  25        1.32       10.56      5.31 o
   2   5  25       99.22      101.08      5.49 o
   3   5  25       15.20       22.73      5.64 o
   4   5  25       28.59       42.68      6.06 o
   5   5  25       25.18       30.39      5.74 o
   6   5  25        3.47       12.44      5.95 o
   7   5  25        5.59        9.80      6.55 o
   0   6  25      493.78      467.26     12.80 o
   1   6  25       55.24       51.58      5.74 o
   2   6  25       12.54       16.21      5.31 o
   3   6  25       20.07       23.78      5.72 o
   4   6  25       30.64       26.04      5.90 o
   5   6  25       68.43       58.37      6.07 o
   6   6  25        1.00        7.22      6.53 o
   1   7  25       12.14       15.18      5.61 o
   2   7  25        6.10        4.38      5.45 o
   3   7  25        1.26       11.76      5.69 o
   4   7  25        2.38        7.36      6.13 o
   5   7  25       60.13       39.61      6.50 o
   6   7  25        0.02        6.84      6.29 o
   0   8  25      120.51      118.50      7.65 o
   1   8  25        3.87       16.24      5.31 o
   2   8  25        9.31       26.98      5.46 o
   3   8  25       25.08       31.57      5.56 o
   4   8  25        0.20       -0.12      6.05 o
   5   8  25       35.35       44.96      6.66 o
   6   8  25        1.90        3.68      6.47 o
   1   9  25       23.08       24.63      5.37 o
   2   9  25       27.68       35.17      5.16 o
   3   9  25        6.45        6.15      5.63 o
   4   9  25       12.29       16.22      6.01 o
   5   9  25       17.10       21.71      6.42 o
   0  10  25       80.22       77.38      8.34 o
   1  10  25       11.84        6.91      5.65 o
   2  10  25        3.03        7.77      5.96 o
   3  10  25       23.28       20.73      5.76 o
   4  10  25       51.30       45.33      7.08 o
   5  10  25       10.38       19.87      6.12 o
   1  11  25       98.07      104.33      5.65 o
   2  11  25       17.47       18.37      5.50 o
   3  11  25        3.52       -2.98      6.28 o
   4  11  25        5.30       16.41      6.69 o
   0  12  25        3.83        3.61      8.94 o
   1  12  25       14.66       18.58      5.54 o
   2  12  25        4.24        3.76      6.14 o
   3  12  25        9.21       16.98      5.98 o
   1  13  25        0.28        5.09      5.77 o
   2  13  25       10.73        9.26      6.38 o
   0   0  26       18.59       16.84     13.11 o
   1   0  26      567.79      568.79     28.55 o
   2   0  26      177.91      160.33      8.48 o
   3   0  26      155.04      198.19      8.28 o
   4   0  26       27.70       30.07      7.73 o
   5   0  26        0.00        2.64      9.14 o
   6   0  26        0.54       -4.13      8.98 o
   7   0  26       15.87       27.26     11.69 o
   1   1  26       22.88       13.95      6.79 o
   2   1  26       32.35       45.15      6.40 o
   3   1  26        1.35        7.51      5.91 o
   4   1  26        4.02        4.51      5.60 o
   5   1  26        0.00        2.69      5.78 o
   6   1  26        2.02       11.84      6.54 o
   7   1  26        0.74       -0.94      6.72 o
   0   2  26        0.15       -0.83      7.81 o
   1   2  26      191.03      151.44      5.70 o
   2   2  26        5.22       12.83      5.98 o
   3   2  26       16.06       18.85      5.64 o
   4   2  26        4.31        0.26      5.49 o
   5   2  26       26.95       18.73      5.84 o
   6   2  26        3.52        1.56      6.11 o
   7   2  26        2.01       15.62      6.77 o
   1   3  26        4.27        2.71      5.39 o
   2   3  26      209.32      187.35      5.72 o
   3   3  26        1.23       10.69      5.58 o
   4   3  26        0.72        3.29      6.25 o
   5   3  26       28.40       17.24      5.97 o
   6   3  26        2.54       12.72      6.03 o
   7   3  26        0.74        4.37      6.77 o
   0   4  26       76.49       68.28      7.89 o
   1   4  26      101.13      102.02      5.72 o
   2   4  26       23.90       47.63      5.52 o
   3   4  26       31.17       24.10      5.56 o
   4   4  26        0.03       -4.22      5.70 o
   5   4  26       12.04       16.55      5.92 o
   6   4  26        0.55        4.65      6.11 o
   1   5  26       35.28       34.21      5.58 o
   2   5  26      276.65      261.12      7.44 o
   3   5  26       14.98       21.47      5.64 o
   4   5  26       34.17       31.08      5.61 o
   5   5  26       44.71       41.11      6.41 o
   6   5  26        0.38       11.56      6.44 o
   0   6  26      285.14      246.06      8.29 o
   1   6  26        0.08        4.47      5.74 o
   2   6  26        9.20       14.15      5.40 o
   3   6  26        6.64        5.43      5.72 o
   4   6  26        8.27       23.16      6.15 o
   5   6  26        7.73       11.93      5.78 o
   6   6  26       13.43        9.34      7.00 o
   1   7  26        2.41        2.33      5.64 o
   2   7  26       45.52       35.40      5.56 o
   3   7  26        4.12        3.66      5.90 o
   4   7  26       68.50       69.56      6.20 o
   5   7  26       14.73       17.19      6.15 o
   6   7  26        7.63        9.75      6.45 o
   0   8  26        2.17       11.66      7.48 o
   1   8  26       78.44       78.54      6.14 o
   2   8  26       30.54       31.06      5.27 o
   3   8  26       23.33       35.02      5.65 o
   4   8  26        0.78       10.90      6.17 o
   5   8  26       27.45       28.89      6.16 o
   1   9  26        0.74        1.48      5.26 o
   2   9  26        0.03        7.62      5.48 o
   3   9  26        2.14        3.68      5.92 o
   4   9  26       17.16       11.33      6.27 o
   5   9  26        8.19        7.28      6.45 o
   0  10  26       90.31       60.13      7.75 o
   1  10  26       58.37       58.11      5.64 o
   2  10  26       20.64       10.10      5.59 o
   3  10  26        5.81        7.18      5.70 o
   4  10  26        1.44        4.25      6.28 o
   1  11  26       19.42       25.02      6.47 o
   2  11  26        0.60        8.33      5.98 o
   3  11  26        2.52       13.51      6.39 o
   0  12  26        6.78       26.19      9.21 o
   1  12  26       41.72       35.82      5.89 o
   2  12  26       33.87       39.42      6.02 o
   1   1  27       91.40       98.59      6.56 o
   2   1  27      133.50       87.60      6.40 o
   3   1  27       21.79       20.52      6.32 o
   4   1  27       16.07       12.78      5.45 o
   5   1  27        0.95       11.71      5.91 o
   6   1  27        0.15        4.46      6.43 o
   0   2  27       27.42       34.49      7.69 o
   1   2  27       57.96       44.50      6.02 o
   2   2  27      119.39      121.68      6.97 o
   3   2  27       55.24       37.32      6.07 o
   4   2  27        3.12        5.44      5.84 o
   5   2  27       15.53       15.26      6.36 o
   6   2  27        6.68       10.61      6.80 o
   1   3  27       11.53       17.17      5.97 o
   2   3  27       39.32       33.64      5.63 o
   3   3  27        3.69        9.69      5.85 o
   4   3  27        9.29        5.18      5.48 o
   5   3  27       41.90       37.84      5.98 o
   6   3  27       15.89       18.60      6.40 o
   0   4  27       91.71       66.75     11.28 o
   1   4  27       45.64       35.34      6.00 o
   2   4  27       10.42        9.90      5.39 o
   3   4  27       15.07       13.33      5.60 o
   4   4  27        0.59        1.02      6.05 o
   5   4  27        0.28        8.98      5.86 o
   6   4  27        3.25        7.06      6.20 o
   1   5  27       70.13       70.54      5.78 o
   2   5  27        1.14        0.40      5.49 o
   3   5  27        6.09       -3.01      5.63 o
   4   5  27       14.68       24.19      6.08 o
   5   5  27        9.35        1.35      6.37 o
   6   5  27        0.54       11.05      6.40 o
   0   6  27        0.49       -0.89      8.27 o
   1   6  27       64.68       65.03      5.71 o
   2   6  27       65.75       65.18      5.76 o
   3   6  27       30.48       28.25      5.96 o
   4   6  27       10.66       17.14      6.40 o
   5   6  27        0.13       14.44      5.79 o
   6   6  27        0.97       12.18      7.21 o
   1   7  27       33.19       45.79      5.44 o
   2   7  27        0.00        2.24      5.86 o
   3   7  27        2.55        4.51      5.90 o
   4   7  27       83.08       63.70      6.27 o
   5   7  27        0.09       -2.28      6.37 o
   0   8  27       25.13       12.33      7.45 o
   1   8  27       60.28       53.80      5.37 o
   2   8  27        2.68        6.11      5.38 o
   3   8  27        1.55       16.23      6.29 o
   4   8  27        1.33       -3.02      5.99 o
   5   8  27       14.61       22.62      6.33 o
   1   9  27        0.02        4.36      5.27 o
   2   9  27        0.00        4.49      6.44 o
   3   9  27        1.08        2.40      6.01 o
   4   9  27        9.86       12.73      6.33 o
   0  10  27        2.20        6.85      8.33 o
   1  10  27       43.05       43.00      5.48 o
   2  10  27       31.19       27.57      5.57 o
   3  10  27        6.28        2.74      6.12 o
   4  10  27        7.41       13.50      6.93 o
   1  11  27        0.93        6.03      5.73 o
   2  11  27        4.36       11.80      5.78 o
   3  11  27       10.00        8.12      5.77 o
   0  12  27       52.58       37.93      8.46 o
   1  12  27        5.62        5.08      6.43 o
   0   0  28        3.06        7.00     12.75 o
   1   0  28        0.03        6.42      8.51 o
   2   0  28       31.73       23.02      8.63 o
   3   0  28        2.82       19.83      7.45 o
   4   0  28       13.10       15.96      7.82 o
   5   0  28        0.24        5.58      9.42 o
   6   0  28        1.38        3.87     10.37 o
   1   1  28      142.40      127.33      6.67 o
   2   1  28      102.70       91.85      6.59 o
   3   1  28       33.09       31.20      5.78 o
   4   1  28        9.32       11.02      5.91 o
   5   1  28        7.35        8.55      6.12 o
   6   1  28        0.66        1.08      6.84 o
   0   2  28        5.17        5.13      8.46 o
   1   2  28        2.62        2.48      6.44 o
   2   2  28       32.04       43.99      6.61 o
   3   2  28        2.02        7.07      5.74 o
   4   2  28       33.50       46.32      5.59 o
   5   2  28        5.75       14.03      6.22 o
   6   2  28        0.26        6.25      6.94 o
   1   3  28      186.02      125.00      5.82 o
   2   3  28       33.55       29.37      5.64 o
   3   3  28        0.25       -1.36      6.37 o
   4   3  28       15.91       23.98      5.80 o
   5   3  28        9.06       13.04      6.14 o
   6   3  28        0.80        2.43      6.81 o
   0   4  28      101.57      110.60      8.12 o
   1   4  28        5.35        3.22      5.76 o
   2   4  28        2.34        9.98      5.37 o
   3   4  28       10.31       13.65      5.62 o
   4   4  28        6.98        9.33      6.08 o
   5   4  28        8.69        8.53      6.13 o
   6   4  28        5.17        0.26      6.27 o
   1   5  28       41.90       43.88      5.71 o
   2   5  28        0.09        7.46      5.91 o
   3   5  28        3.53        6.14      5.86 o
   4   5  28        5.79        5.80      5.68 o
   5   5  28        3.96       15.04      6.73 o
   6   5  28       11.19        2.26     23.78 o
   0   6  28       32.88       43.85      8.32 o
   1   6  28       62.27       77.17      5.73 o
   2   6  28        5.31       12.32      5.40 o
   3   6  28        9.06       17.73      5.88 o
   4   6  28        0.37        0.28      6.69 o
   5   6  28        8.95        8.82      6.13 o
   1   7  28       76.10       79.08      5.75 o
   2   7  28       15.67       12.48      5.90 o
   3   7  28       10.60       14.84      5.99 o
   4   7  28       20.31       21.58      6.23 o
   5   7  28        0.45        8.27      6.26 o
   0   8  28       13.40       15.27      7.14 o
   1   8  28       18.03       11.35      5.39 o
   2   8  28        0.03       -0.34      5.73 o
   3   8  28        4.11        4.97      5.89 o
   4   8  28       13.35       25.68      6.51 o
   1   9  28       26.52       30.79      5.34 o
   2   9  28       36.83       31.11      5.56 o
   3   9  28        5.73        9.04      6.42 o
   4   9  28        0.04        9.58      6.13 o
   0  10  28       88.29       71.13      7.87 o
   1  10  28        9.03       12.79      5.58 o
   2  10  28        1.60        7.30      5.64 o
   3  10  28        6.03       12.16      5.71 o
   1  11  28       44.43       36.00      5.68 o
   2  11  28        2.31        6.22      5.62 o
   1   1  29       33.08       18.41      6.18 o
   2   1  29        3.03       -0.71      5.95 o
   3   1  29        9.22        5.96      5.78 o
   4   1  29        4.30       12.63      5.83 o
   5   1  29        0.22        8.87      6.79 o
   6   1  29        0.18       14.99      6.81 o
   0   2  29        6.84        2.46     10.72 o
   1   2  29        3.62        2.48      6.36 o
   2   2  29       21.80       23.12      6.24 o
   3   2  29        0.01       15.08      6.12 o
   4   2  29        2.82        0.51      5.82 o
   5   2  29        3.10        8.56      6.58 o
   6   2  29        0.95        8.43      6.82 o
   1   3  29        0.63        8.14      6.13 o
   2   3  29       40.63       47.18      5.90 o
   3   3  29        6.83       12.98      6.30 o
   4   3  29        2.38        4.57      5.92 o
   5   3  29        2.04       11.04      6.31 o
   0   4  29        9.96       11.20      9.17 o
   1   4  29        2.95        1.30      5.78 o
   2   4  29       17.19       23.06      6.22 o
   3   4  29        3.90       12.20      5.93 o
   4   4  29        7.18        8.93      6.50 o
   5   4  29        0.05        1.74      6.25 o
   1   5  29       19.99       25.20      5.52 o
   2   5  29        8.33       10.53      5.59 o
   3   5  29        1.70        6.35      5.84 o
   4   5  29        1.55        2.63      5.71 o
   5   5  29        6.45        8.55      6.63 o
   0   6  29       46.99       22.81      8.01 o
   1   6  29        3.27       14.73      5.49 o
   2   6  29        2.40        4.32      5.83 o
   3   6  29        1.43       13.18      5.73 o
   4   6  29        3.14        8.43      6.43 o
   5   6  29        0.00        8.41      6.58 o
   1   7  29        0.01       -1.51      5.52 o
   2   7  29       23.53       28.70      6.00 o
   3   7  29        0.00        4.48      6.37 o
   4   7  29        3.27        4.62      7.11 o
   0   8  29       81.84       66.68      7.66 o
   1   8  29        3.09       12.01      5.51 o
   2   8  29        1.21        9.20      5.90 o
   3   8  29        0.28       15.04      6.05 o
   4   8  29        3.27       10.62      6.52 o
   1   9  29       23.80       22.66      5.60 o
   2   9  29        7.87       10.08      5.61 o
   3   9  29        0.49        9.46      6.12 o
   0  10  29       24.86       17.70      7.75 o
   1  10  29        1.38        3.22      5.73 o
   2  10  29       41.97       39.96      5.66 o
   0   0  30      220.52      213.25     18.35 o
   1   0  30        0.97        7.03      8.35 o
   2   0  30        6.38        4.93      8.35 o
   3   0  30       63.96       51.63      8.10 o
   4   0  30        1.91       -4.00      8.09 o
   5   0  30        0.00        4.48     12.14 o
   1   1  30       18.56        6.98      6.22 o
   2   1  30        0.28        7.27      5.91 o
   3   1  30       10.26       10.65      5.77 o
   4   1  30        1.89        5.25      6.25 o
   5   1  30        0.58       12.08      6.62 o
   0   2  30       88.12       83.33      9.62 o
   1   2  30       17.44        9.72      7.06 o
   2   2  30       75.41       81.54      6.59 o
   3   2  30       12.75       11.43      6.37 o
   4   2  30        2.14        8.90      5.94 o
   5   2  30        0.81        9.98      6.62 o
   1   3  30       24.22       19.61      6.24 o
   2   3  30        0.08        5.65      6.17 o
   3   3  30        5.46       13.34      5.71 o
   4   3  30        0.40        6.53      5.78 o
   5   3  30        1.68        6.56      6.87 o
   0   4  30        0.92        5.90      8.47 o
   1   4  30       19.73       28.94      6.11 o
   2   4  30       32.47       33.88      5.80 o
   3   4  30        0.17        1.86      6.18 o
   4   4  30       22.15       19.54      6.38 o
   5   4  30        8.35       15.23      6.49 o
   1   5  30        2.66        9.45      5.62 o
   2   5  30        4.07        4.89      5.94 o
   3   5  30        1.68        4.61      6.18 o
   4   5  30        0.06        3.31      6.55 o
   5   5  30        0.61       10.46     23.58 o
   0   6  30       22.95       14.35      8.46 o
   1   6  30        1.85        9.61      5.82 o
   2   6  30        0.00        7.68      5.79 o
   3   6  30        8.25       10.34      6.25 o
   4   6  30        3.37        1.17      6.74 o
   1   7  30       15.97       18.11      6.16 o
   2   7  30        0.32        2.95      5.75 o
   3   7  30       16.43       24.78      5.91 o
   4   7  30       12.79       14.98      6.52 o
   0   8  30        6.49        2.37      7.98 o
   1   8  30        0.12        0.19      5.45 o
   2   8  30        9.97        8.28      5.80 o
   3   8  30        5.00       12.03      6.13 o
   1   9  30       11.31        9.51      5.68 o
   2   9  30        0.76       12.78      5.67 o
   0  10  30       43.31       28.89      8.23 o
   1  10  30        2.03        9.43     21.32 o
   1   1  31       25.13       27.71      6.58 o
   2   1  31        7.89        9.20      6.05 o
   3   1  31        3.78       10.06      5.65 o
   4   1  31        2.63        6.62      6.21 o
   5   1  31       15.17       16.91      6.51 o
   0   2  31       30.13       36.06     11.11 o
   1   2  31        1.92        0.55      6.55 o
   2   2  31        0.87       -7.41      6.56 o
   3   2  31       15.82       15.12      6.46 o
   4   2  31        2.42        6.40      6.29 o
   5   2  31        7.45       10.84      6.50 o
   1   3  31       51.14       43.59      6.80 o
   2   3  31        2.27       12.87      6.49 o
   3   3  31        0.15        4.13      6.07 o
   4   3  31        0.40        1.80      6.26 o
   0   4  31        0.02        5.36      9.29 o
   1   4  31        0.17       -0.45      6.15 o
   2   4  31       10.38        7.86      5.65 o
   3   4  31        1.53        8.66      6.44 o
   4   4  31        1.43        5.11      6.10 o
   1   5  31        2.86        4.90      6.02 o
   2   5  31        3.88       13.05      6.02 o
   3   5  31        2.09        8.29      5.93 o
   4   5  31        3.86       13.39      6.81 o
   0   6  31        4.40       11.32      7.24 o
   1   6  31        0.06        4.58      5.99 o
   2   6  31        6.83       21.50      6.02 o
   3   6  31        0.08        3.27      6.23 o
   4   6  31        0.08       -3.28     21.12 o
   1   7  31       14.35       21.84      5.97 o
   2   7  31        0.92        5.56      6.28 o
   3   7  31        2.00        6.08      5.99 o
   0   8  31        0.04        2.17      8.15 o
   1   8  31        0.03        9.08      5.71 o
   2   8  31        5.20        9.38      5.85 o
   1   9  31        0.94        2.26      7.63 o
   0   0  32       12.57       28.84     32.80 o
   1   0  32        8.32       14.36      8.26 o
   2   0  32       11.33       17.11      9.76 o
   3   0  32        6.68       10.40      8.29 o
   4   0  32        3.09       14.48      9.27 o
   1   1  32       59.29       58.47      6.69 o
   2   1  32        0.05        5.52      6.31 o
   3   1  32       15.26       12.62      5.76 o
   4   1  32        4.82        7.59      6.28 o
   0   2  32       24.73       26.36      9.12 o
   1   2  32       18.44       21.28      6.36 o
   2   2  32        0.46       10.42      5.87 o
   3   2  32        2.35       -0.34      6.00 o
   4   2  32        0.27        5.22      6.20 o
   1   3  32        2.12        3.21      6.43 o
   2   3  32        5.74       10.94      5.96 o
   3   3  32       16.43       25.83      6.13 o
   4   3  32        2.57       12.56      6.40 o
   0   4  32       14.17       18.56      8.65 o
   1   4  32        1.20        1.28      6.34 o
   2   4  32        0.05       10.99      6.52 o
   3   4  32        1.24        6.49      6.60 o
   4   4  32        0.60       -1.98      7.98 o
   1   5  32        1.00        5.75      5.82 o
   2   5  32        2.60        5.93      5.72 o
   3   5  32        2.81       13.10      6.41 o
   0   6  32        8.63       17.10      8.13 o
   1   6  32        1.40       12.50      6.20 o
   2   6  32        1.59        7.24      6.15 o
   3   6  32        1.25        7.74      6.37 o
   1   7  32        8.30        3.70      6.07 o
   2   7  32        0.16        7.24      6.14 o
   0   8  32        8.15        6.04      8.39 o
   1   8  32        1.60        3.51     11.47 o
   1   1  33        3.09        4.28      6.42 o
   2   1  33        8.62        6.18      6.44 o
   3   1  33        0.50        6.07      5.83 o
   0   2  33       18.77       15.81      8.45 o
   1   2  33        0.58        7.89      6.56 o
   2   2  33       16.52       18.32      6.04 o
   3   2  33        9.77       19.71      6.17 o
   1   3  33        3.46       10.24      7.74 o
   2   3  33       12.15        6.05      6.34 o
   3   3  33        6.01       -2.35      6.50 o
   0   4  33        4.13        4.73      9.96 o
   1   4  33        6.57       11.72      5.74 o
   2   4  33        0.05        3.07      6.50 o
   3   4  33       24.72       32.73      6.50 o
   1   5  33        1.62       10.88      6.03 o
   2   5  33        9.20       14.25      6.61 o
   0   6  33        3.00        4.83      8.25 o
   1   6  33        9.31       16.35      5.97 o
   2   6  33        0.01        4.72     16.40 o
   0   0  34      111.80      102.60     14.64 o
   1   0  34        6.56       13.99      9.09 o
   2   0  34        4.56       11.25      9.91 o
   3   0  34        0.30        3.67     10.14 o
   1   1  34        5.74        7.72      6.76 o
   2   1  34        0.01        4.63      6.58 o
   3   1  34        6.53       11.66     13.80 o
   0   2  34        0.33       14.20      9.34 o
   1   2  34       18.69       21.83      6.39 o
   2   2  34       16.82       17.05      6.46 o
   1   3  34        1.74        4.76      7.69 o
   2   3  34        2.24        3.66      6.57 o
   0   4  34        2.51       12.88      9.70 o
   1   4  34        9.51       13.05      6.85 o
   2   4  34        1.31        7.11     10.76 o
   1   5  34        1.09       -1.24      7.71 o
   1   1  35       15.62       16.07      6.92 o
   0   2  35        5.26        9.06      9.77 o
   1   2  35        0.39        1.12      7.10 o
 
